# Supplementary material for: Structural basis of the dynamic human CEACAM1 monomer-dimer equilibrium
Source: Commun Biol. 2021 Mar 19;4:360. doi: 10.1038/s42003-021-01871-2 (PMC7979749; doi:10.1038/s42003-021-01871-2)
Supplement: Supplementary file 4 — Supplementary Data 1 [file 42003_2021_1871_MOESM4_ESM.xlsx]

## Sheet: SEC-MALS dRI
dRI
Time (min)	WT		Time (min)	V39A		Time (min)	I91A		Time (min)	N97A		Time (min)	E99A
-0.359253	1.81e-08		-0.352334	7.27e-09		-0.368843	4.1e-09		-0.355463	8.07697e-06		-0.408088	-2.18e-08
-0.350481	2.02e-08		-0.343562	1.18e-08		-0.360071	5.26e-09		-0.347273	8.0767e-06		-0.399316	-2.07e-08
-0.341709	2.28e-08		-0.33479	1.87e-08		-0.351299	8.23e-09		-0.339083	8.07674e-06		-0.390545	-1.82e-08
-0.332937	2.37e-08		-0.326018	2.39e-08		-0.342527	1.11e-08		-0.330893	8.07731e-06		-0.381773	-1.53e-08
-0.324165	2.43e-08		-0.317246	2.61e-08		-0.333755	1.22e-08		-0.322703	8.07753e-06		-0.373001	-1.35e-08
-0.315393	2.45e-08		-0.308474	2.61e-08		-0.324983	1.3e-08		-0.314514	8.07721e-06		-0.364229	-1.33e-08
-0.306621	2.45e-08		-0.299702	2.6e-08		-0.316211	1.31e-08		-0.306324	8.07697e-06		-0.355457	-1.32e-08
-0.297849	2.45e-08		-0.29093	2.58e-08		-0.307439	1.32e-08		-0.298134	8.07681e-06		-0.346685	-1.29e-08
-0.289077	2.43e-08		-0.282158	2.52e-08		-0.298667	1.31e-08		-0.289944	8.07709e-06		-0.337913	-1.27e-08
-0.280305	2.37e-08		-0.273386	2.47e-08		-0.289895	1.24e-08		-0.281755	8.0777e-06		-0.329141	-1.27e-08
-0.271533	2.31e-08		-0.264614	2.4e-08		-0.281123	1.19e-08		-0.273565	8.07773e-06		-0.320369	-1.26e-08
-0.262761	2.26e-08		-0.255842	2.32e-08		-0.272351	1.18e-08		-0.265375	8.07698e-06		-0.311597	-1.26e-08
-0.253989	2.24e-08		-0.24707	2.22e-08		-0.263579	1.13e-08		-0.257185	8.07717e-06		-0.302825	-1.26e-08
-0.245217	2.22e-08		-0.238298	2.2e-08		-0.254807	1.06e-08		-0.248995	8.07742e-06		-0.294053	-1.28e-08
-0.236445	2.17e-08		-0.229526	2.17e-08		-0.246035	9.89e-09		-0.240806	8.07694e-06		-0.285281	-1.3e-08
-0.227673	2.11e-08		-0.220754	2.15e-08		-0.237263	9.45e-09		-0.232616	8.07673e-06		-0.276509	-1.33e-08
-0.218901	2.04e-08		-0.211982	2.09e-08		-0.228491	9.34e-09		-0.224426	8.07632e-06		-0.267737	-1.37e-08
-0.210129	2.04e-08		-0.20321	2.01e-08		-0.219719	8.98e-09		-0.216236	8.07638e-06		-0.258965	-1.36e-08
-0.201357	2.02e-08		-0.194438	1.99e-08		-0.210947	8.25e-09		-0.208046	8.07739e-06		-0.250193	-1.37e-08
-0.192585	1.97e-08		-0.185666	1.96e-08		-0.202175	8.03e-09		-0.199857	8.07787e-06		-0.241421	-1.4e-08
-0.183813	1.96e-08		-0.176894	1.84e-08		-0.193403	7.94e-09		-0.191667	8.07771e-06		-0.232649	-1.45e-08
-0.175041	1.95e-08		-0.168122	1.74e-08		-0.184631	7.64e-09		-0.183477	8.07733e-06		-0.223877	-1.44e-08
-0.166269	1.94e-08		-0.15935	1.67e-08		-0.175859	7.34e-09		-0.175287	8.07714e-06		-0.215105	-1.44e-08
-0.157497	1.94e-08		-0.150578	1.65e-08		-0.167087	6.54e-09		-0.167098	8.07709e-06		-0.206333	-1.5e-08
-0.148725	1.91e-08		-0.141806	1.59e-08		-0.158315	6.21e-09		-0.158908	8.07706e-06		-0.197561	-1.5e-08
-0.139953	1.89e-08		-0.133034	1.5e-08		-0.149543	6.13e-09		-0.150718	8.07698e-06		-0.188789	-1.49e-08
-0.131181	1.88e-08		-0.124262	1.46e-08		-0.140771	5.68e-09		-0.142528	8.07669e-06		-0.180017	-1.52e-08
-0.122409	1.82e-08		-0.11549	1.38e-08		-0.131999	5.23e-09		-0.134338	8.07724e-06		-0.171245	-1.57e-08
-0.113637	1.79e-08		-0.106718	1.34e-08		-0.123227	4.9e-09		-0.126149	8.07786e-06		-0.162473	-1.61e-08
-0.104865	1.79e-08		-0.0979455	1.32e-08		-0.114455	4.29e-09		-0.117959	8.07825e-06		-0.153701	-1.61e-08
-0.0960929	1.75e-08		-0.0891735	1.29e-08		-0.105683	3.91e-09		-0.109769	8.07779e-06		-0.144929	-1.64e-08
-0.0873209	1.7e-08		-0.0804015	1.2e-08		-0.0969111	3.99e-09		-0.101579	8.07663e-06		-0.136157	-1.71e-08
-0.0785489	1.65e-08		-0.0716295	1.1e-08		-0.0881391	3.59e-09		-0.0933894	8.07636e-06		-0.127385	-1.74e-08
-0.0697769	1.65e-08		-0.0628575	1.09e-08		-0.0793671	2.85e-09		-0.0851997	8.0766e-06		-0.118613	-1.73e-08
-0.0610049	1.62e-08		-0.0540855	1.05e-08		-0.0705951	2.58e-09		-0.0770099	8.07647e-06		-0.109841	-1.69e-08
-0.0522329	1.55e-08		-0.0453135	9.91e-09		-0.0618231	2.37e-09		-0.0688201	8.07686e-06		-0.101069	-1.67e-08
-0.0434609	1.51e-08		-0.0365415	9.55e-09		-0.0530511	2.04e-09		-0.0606303	8.07728e-06		-0.0922966	-1.65e-08
-0.0346889	1.54e-08		-0.0277695	9.12e-09		-0.0442791	1.91e-09		-0.0524405	8.07675e-06		-0.0835246	-1.65e-08
-0.0259169	1.55e-08		-0.0189975	8.48e-09		-0.0355071	1.47e-09		-0.0442507	8.07649e-06		-0.0747526	-1.65e-08
-0.0171449	1.56e-08		-0.0102255	8.33e-09		-0.0267351	9.71e-10		-0.0360609	8.07641e-06		-0.0659806	-1.65e-08
-0.00837285	1.51e-08		-0.00145349	8.31e-09		-0.0179631	1.16e-09		-0.0278712	8.07653e-06		-0.0572086	-1.68e-08
0.000399149	1.51e-08		0.00731851	8.3e-09		-0.00919108	1.29e-09		-0.0196814	8.07647e-06		-0.0484366	-1.65e-08
0.00917115	1.53e-08		0.0160905	8.31e-09		-0.000419081	1.25e-09		-0.0114916	8.07615e-06		-0.0396646	-1.64e-08
0.0179432	1.54e-08		0.0248625	7.99e-09		0.00835292	1.2e-09		-0.0033018	8.07619e-06		-0.0308926	-1.63e-08
0.0267152	1.55e-08		0.0336345	7.32e-09		0.0171249	9.76e-10		0.00488799	8.07606e-06		-0.0221206	-1.6e-08
0.0354872	1.54e-08		0.0424065	6.13e-09		0.0258969	7.29e-10		0.0130778	8.07651e-06		-0.0133486	-1.59e-08
0.0442592	1.55e-08		0.0511785	6.25e-09		0.0346689	9.19e-10		0.0212676	8.07672e-06		-0.00457665	-1.57e-08
0.0530312	1.53e-08		0.0599505	6.3e-09		0.0434409	8.25e-10		0.0294574	8.07668e-06		0.00419535	-1.51e-08
0.0618032	1.52e-08		0.0687225	6.07e-09		0.0522129	7.31e-10		0.0376471	8.07704e-06		0.0129673	-1.5e-08
0.0705752	1.5e-08		0.0774945	5.85e-09		0.0609849	7.68e-10		0.0458369	8.07668e-06		0.0217393	-1.5e-08
0.0793472	1.5e-08		0.0862665	5.98e-09		0.0697569	8.04e-10		0.0540267	8.076e-06		0.0305113	-1.51e-08
0.0881192	1.51e-08		0.0950385	6.06e-09		0.0785289	-7.46e-11		0.0622165	8.07617e-06		0.0392833	-1.46e-08
0.0968912	1.53e-08		0.103811	5.9e-09		0.0873009	4.68e-11		0.0704063	8.0768e-06		0.0480553	-1.42e-08
0.105663	1.48e-08		0.112583	5.75e-09		0.0960729	1.12e-10		0.0785961	8.0766e-06		0.0568273	-1.4e-08
0.114435	1.51e-08		0.121355	5.64e-09		0.104845	1.77e-10		0.0867858	8.07682e-06		0.0655993	-1.4e-08
0.123207	1.52e-08		0.130127	5.76e-09		0.113617	3.93e-10		0.0949756	8.07736e-06		0.0743713	-1.41e-08
0.131979	1.54e-08		0.138899	5.89e-09		0.122389	5.14e-10		0.103165	8.07753e-06		0.0831433	-1.42e-08
0.140751	1.54e-08		0.147671	5.87e-09		0.131161	6.09e-10		0.111355	8.07785e-06		0.0919153	-1.42e-08
0.149523	1.56e-08		0.156443	5.85e-09		0.139933	7.04e-10		0.119545	8.07716e-06		0.100687	-1.42e-08
0.158295	1.58e-08		0.165215	5.63e-09		0.148705	2.45e-10		0.127735	8.07664e-06		0.109459	-1.42e-08
0.167067	1.59e-08		0.173987	5.37e-09		0.157477	2.5e-10		0.135925	8.07713e-06		0.118231	-1.36e-08
0.175839	1.6e-08		0.182759	5.2e-09		0.166249	2.55e-10		0.144114	8.07685e-06		0.127003	-1.33e-08
0.184611	1.61e-08		0.191531	5.21e-09		0.175021	1.69e-10		0.152304	8.07646e-06		0.135775	-1.32e-08
0.193383	1.6e-08		0.200303	5.23e-09		0.183793	-2.88e-10		0.160494	8.0765e-06		0.144547	-1.31e-08
0.202155	1.6e-08		0.209075	4.94e-09		0.192565	-4.72e-10		0.168684	8.07634e-06		0.153319	-1.3e-08
0.210927	1.58e-08		0.217847	5.02e-09		0.201337	-2.93e-10		0.176873	8.07603e-06		0.162091	-1.29e-08
0.219699	1.58e-08		0.226619	5.01e-09		0.210109	-2.37e-10		0.185063	8.07621e-06		0.170863	-1.21e-08
0.228471	1.62e-08		0.235391	5e-09		0.218881	-1.81e-10		0.193253	8.07618e-06		0.179635	-1.18e-08
0.237243	1.63e-08		0.244163	4.93e-09		0.227653	-7.91e-10		0.201443	8.07608e-06		0.188407	-1.17e-08
0.246015	1.65e-08		0.252935	4.67e-09		0.236425	-8.05e-10		0.209633	8.07653e-06		0.197179	-1.16e-08
0.254787	1.67e-08		0.261707	4.73e-09		0.245197	-7.86e-10		0.217822	8.07636e-06		0.205951	-1.15e-08
0.263559	1.68e-08		0.270479	4.7e-09		0.253969	-7.67e-10		0.226012	8.07661e-06		0.214723	-1.12e-08
0.272331	1.67e-08		0.279251	4.67e-09		0.262741	-8.55e-10		0.234202	8.07697e-06		0.223495	-1.1e-08
0.281103	1.58e-08		0.288023	4.45e-09		0.271513	-1.36e-09		0.242392	8.07648e-06		0.232267	-1.07e-08
0.289875	1.57e-08		0.296795	4.74e-09		0.280285	-1.31e-09		0.250582	8.07682e-06		0.241039	-1.06e-08
0.298647	1.58e-08		0.305567	4.82e-09		0.289057	-1.44e-09		0.258771	8.07678e-06		0.249811	-1.04e-08
0.307419	1.59e-08		0.314339	4.86e-09		0.297829	-1.57e-09		0.266961	8.07673e-06		0.258583	-1.03e-08
0.316191	1.61e-08		0.323111	4.9e-09		0.306601	-1.95e-09		0.275151	8.07724e-06		0.267355	-1.02e-08
0.324963	1.57e-08		0.331883	4.52e-09		0.315373	-2.19e-09		0.283341	8.07686e-06		0.276127	-1e-08
0.333735	1.59e-08		0.340655	4.53e-09		0.324145	-2.07e-09		0.291531	8.07648e-06		0.284899	-9.79e-09
0.342507	1.6e-08		0.349427	4.6e-09		0.332917	-2.06e-09		0.29972	8.07656e-06		0.293671	-9.56e-09
0.351279	1.61e-08		0.358199	4.6e-09		0.341689	-2.05e-09		0.30791	8.07639e-06		0.302443	-9.45e-09
0.360051	1.62e-08		0.366971	4.61e-09		0.350461	-2.05e-09		0.3161	8.07612e-06		0.311215	-9.35e-09
0.368823	1.64e-08		0.375743	4.81e-09		0.359233	-2.14e-09		0.32429	8.0763e-06		0.319987	-9.21e-09
0.377595	1.66e-08		0.384515	4.91e-09		0.368005	-1.96e-09		0.332479	8.07627e-06		0.328759	-9.13e-09
0.386367	1.68e-08		0.393287	4.93e-09		0.376777	-1.9e-09		0.340669	8.07576e-06		0.337531	-9.04e-09
0.395139	1.7e-08		0.402059	4.94e-09		0.385549	-1.84e-09		0.348859	8.07607e-06		0.346303	-8.8e-09
0.403911	1.71e-08		0.410831	4.54e-09		0.394321	-2.06e-09		0.357049	8.07622e-06		0.355075	-8.32e-09
0.412683	1.73e-08		0.419603	4.39e-09		0.403093	-2.02e-09		0.365239	8.07589e-06		0.363847	-8.19e-09
0.421455	1.74e-08		0.428375	4.34e-09		0.411865	-1.97e-09		0.373428	8.07611e-06		0.372619	-8.15e-09
0.430227	1.74e-08		0.437147	4.26e-09		0.420637	-2e-09		0.381618	8.07581e-06		0.381391	-8.11e-09
0.438999	1.77e-08		0.445919	4.19e-09		0.429409	-1.96e-09		0.389808	8.0756e-06		0.390163	-7.83e-09
0.447771	1.78e-08		0.454691	4.17e-09		0.438181	-1.91e-09		0.397998	8.07582e-06		0.398935	-7.34e-09
0.456543	1.76e-08		0.463463	3.95e-09		0.446953	-1.99e-09		0.406188	8.07587e-06		0.407707	-7.26e-09
0.465315	1.74e-08		0.472235	3.26e-09		0.455725	-2e-09		0.414377	8.07598e-06		0.416479	-7.14e-09
0.474087	1.74e-08		0.481007	3e-09		0.464497	-2e-09		0.422567	8.076e-06		0.425251	-6.59e-09
0.482859	1.78e-08		0.489779	3.02e-09		0.473269	-1.96e-09		0.430757	8.07599e-06		0.434023	-6.42e-09
0.491631	1.79e-08		0.498551	3.05e-09		0.482041	-1.92e-09		0.438947	8.07602e-06		0.442795	-6.26e-09
0.500403	1.8e-08		0.507323	3e-09		0.490813	-1.95e-09		0.447136	8.07595e-06		0.451567	-6.23e-09
0.509175	1.81e-08		0.516095	2.84e-09		0.499585	-1.49e-09		0.455326	8.07606e-06		0.460339	-6.2e-09
0.517947	1.81e-08		0.524867	2.64e-09		0.508357	-1.26e-09		0.463516	8.07578e-06		0.469111	-6.3e-09
0.526719	1.8e-08		0.533639	2.14e-09		0.517129	-1.16e-09		0.471706	8.0763e-06		0.477883	-6.73e-09
0.535491	1.81e-08		0.542411	1.76e-09		0.525901	-1.1e-09		0.479896	8.07667e-06		0.486655	-6.48e-09
0.544263	1.79e-08		0.551183	1.74e-09		0.534673	-1.04e-09		0.488085	8.07597e-06		0.495427	-5.79e-09
0.553035	1.77e-08		0.559955	1.71e-09		0.543445	-1.05e-09		0.496275	8.07642e-06		0.504199	-5.54e-09
0.561807	1.78e-08		0.568727	1.18e-09		0.552217	-9.65e-10		0.504465	8.07672e-06		0.512971	-5.38e-09
0.570579	1.79e-08		0.577499	9.84e-10		0.560989	-8.84e-10		0.512655	8.07635e-06		0.521743	-5.27e-09
0.579351	1.85e-08		0.586271	7.97e-10		0.569761	-8.56e-10		0.520845	8.07641e-06		0.530515	-5.03e-09
0.588123	1.87e-08		0.595043	1.17e-09		0.578533	-6.8e-10		0.529034	8.07635e-06		0.539287	-4.84e-09
0.596895	1.9e-08		0.603815	1.1e-09		0.587305	-5.9e-10		0.537224	8.07647e-06		0.548059	-4.66e-09
0.605667	1.92e-08		0.612587	1.02e-09		0.596077	-5e-10		0.545414	8.07639e-06		0.556831	-4.57e-09
0.614439	1.97e-08		0.621359	6.48e-10		0.604849	-7.49e-10		0.553604	8.07618e-06		0.565603	-4.43e-09
0.623211	1.98e-08		0.630131	-4.06e-10		0.613621	-8.28e-10		0.561793	8.0761e-06		0.574375	-4.34e-09
0.631983	2e-08		0.638903	-5.26e-10		0.622393	-7.43e-10		0.569983	8.07608e-06		0.583147	-4.26e-09
0.640755	2.01e-08		0.647675	5.74e-11		0.631165	-6.49e-10		0.578173	8.07634e-06		0.591919	-4.18e-09
0.649527	2.03e-08		0.656447	1.93e-10		0.639937	-5.55e-10		0.586363	8.07644e-06		0.600691	-4.04e-09
0.658299	2.04e-08		0.665219	2.49e-10		0.648709	-4.93e-10		0.594553	8.07646e-06		0.609463	-3.9e-09
0.667071	2.04e-08		0.673991	3.06e-10		0.657481	-4.31e-10		0.602742	8.07651e-06		0.618235	-3.64e-09
0.675843	1.99e-08		0.682763	2.12e-10		0.666253	-3.28e-10		0.610932	8.07651e-06		0.627007	-3.5e-09
0.684615	1.97e-08		0.691535	1.18e-10		0.675025	-2.25e-10		0.619122	8.07678e-06		0.635779	-3.35e-09
0.693387	2.04e-08		0.700307	-1.82e-10		0.683797	-1.73e-10		0.627312	8.07676e-06		0.644551	-3.23e-09
0.702159	2.05e-08		0.709079	-1.77e-10		0.692569	-1.2e-10		0.635502	8.07628e-06		0.653323	-3.16e-09
0.710931	2.05e-08		0.717851	-1.92e-10		0.701341	-1.89e-10		0.643691	8.07665e-06		0.662095	-3.08e-09
0.719703	2.04e-08		0.726623	-2.08e-10		0.710113	-4.64e-10		0.651881	8.07673e-06		0.670867	-2.9e-09
0.728475	2.01e-08		0.735395	-6.26e-11		0.718885	-1.25e-10		0.660071	8.07648e-06		0.679639	-2.58e-09
0.737247	2.05e-08		0.744167	1.48e-10		0.727657	4.9e-11		0.668261	8.07645e-06		0.688411	-2.39e-09
0.746019	2.07e-08		0.752939	2.92e-10		0.736429	7.46e-11		0.67645	8.07611e-06		0.697183	-2.21e-09
0.754791	2.08e-08		0.761711	3.78e-10		0.745201	1e-10		0.68464	8.07592e-06		0.705955	-1.94e-09
0.763563	2.09e-08		0.770483	2.68e-10		0.753973	2.1e-10		0.69283	8.07543e-06		0.714727	-1.89e-09
0.772335	2.11e-08		0.779255	1.57e-10		0.762745	2.78e-10		0.70102	8.07511e-06		0.723499	-1.84e-09
0.781107	2.08e-08		0.788027	4.82e-10		0.771517	3.46e-10		0.70921	8.07542e-06		0.732271	-1.95e-09
0.789879	2.09e-08		0.796799	5.71e-10		0.780289	3.36e-10		0.717399	8.07561e-06		0.741043	-1.59e-09
0.798651	2e-08		0.805571	5.39e-10		0.789061	1.13e-10		0.725589	8.07599e-06		0.749815	-1.4e-09
0.807423	1.91e-08		0.814343	5.06e-10		0.797833	1.94e-10		0.733779	8.07609e-06		0.758587	-1.37e-09
0.816195	1.69e-08		0.823115	3.82e-10		0.806605	2.76e-10		0.741969	8.07537e-06		0.767359	-1.35e-09
0.824967	1.1e-09		0.831887	-1.44e-11		0.815377	-1.19e-10		0.750159	8.07557e-06		0.776131	-1.25e-09
0.833739	-1.04e-08		0.840659	-2.52e-10		0.824149	-3.32e-10		0.758348	8.07542e-06		0.784903	-9.97e-10
0.842511	-6.84e-09		0.849431	-2.22e-10		0.832921	-6.75e-11		0.766538	8.07476e-06		0.793675	-6.25e-10
0.851283	-7.04e-10		0.858203	-2.24e-10		0.841693	3.22e-10		0.774728	8.0752e-06		0.802447	-3.64e-10
0.860055	8.42e-10		0.866975	-2.26e-10		0.850465	3.36e-10		0.782918	8.07547e-06		0.811219	-9.8e-11
0.868827	1.56e-09		0.875747	-4.76e-10		0.859237	3.5e-10		0.791107	8.07538e-06		0.819991	-4.79e-12
0.877599	2.27e-09		0.884519	-7.48e-10		0.868009	2.38e-10		0.799297	8.07563e-06		0.828763	4.9e-12
0.886371	2.51e-09		0.893291	-9.97e-10		0.876781	6.04e-10		0.807487	8.07588e-06		0.837535	1.46e-11
0.895143	2.56e-09		0.902063	-1.06e-09		0.885553	6.82e-10		0.815677	8.07604e-06		0.846307	1.59e-10
0.903915	2.62e-09		0.910835	-1.15e-09		0.894325	7.6e-10		0.823867	8.07606e-06		0.855079	4.15e-10
0.912687	2.53e-09		0.919607	-1.02e-09		0.903097	5.64e-10		0.832056	8.07612e-06		0.863851	5.67e-10
0.921459	2.31e-09		0.928379	-9.53e-10		0.911869	-6.25e-10		0.840246	8.0763e-06		0.872623	5.68e-10
0.930231	2.43e-09		0.937151	-1.01e-09		0.920641	4.55e-09		0.848436	8.07603e-06		0.881395	5.7e-10
0.939003	2.56e-09		0.945923	-1.06e-09		0.929413	1.51e-08		0.856626	8.07571e-06		0.890167	8.04e-10
0.947775	2.32e-09		0.954695	-1.8e-09		0.938185	1.57e-08		0.864816	8.07622e-06		0.898939	1.09e-09
0.956547	2.08e-09		0.963467	-1.6e-09		0.946957	1.61e-08		0.873005	8.07642e-06		0.907711	1.22e-09
0.965319	2.42e-09		0.972239	-1.53e-09		0.955729	1.61e-08		0.881195	8.07625e-06		0.916483	1.28e-09
0.974091	2.65e-09		0.981011	-1.49e-09		0.964501	1.62e-08		0.889385	8.07607e-06		0.925255	1.34e-09
0.982863	2.64e-09		0.989783	-1.46e-09		0.973273	1.55e-08		0.897575	8.07564e-06		0.934027	1.04e-09
0.991635	2.64e-09		0.998555	-1.51e-09		0.982045	1.46e-08		0.905764	8.07576e-06		0.942799	1e-09
1.00041	2.87e-09		1.00733	-1.57e-09		0.990817	1.44e-08		0.913954	8.07603e-06		0.951571	1.46e-09
1.00918	3.11e-09		1.0161	-1.93e-09		0.999589	1.46e-08		0.922144	8.07647e-06		0.960343	1.59e-09
1.01795	3.3e-09		1.02487	-1.9e-09		1.00836	1.46e-08		0.930334	8.07668e-06		0.969115	1.72e-09
1.02672	3.5e-09		1.03364	-1.88e-09		1.01713	1.47e-08		0.938524	8.07639e-06		0.977887	1.84e-09
1.0355	3.65e-09		1.04241	-2.27e-09		1.02591	1.42e-08		0.946713	8.07595e-06		0.986659	2.35e-09
1.04427	3.81e-09		1.05119	-2.51e-09		1.03468	1.4e-08		0.954903	8.07586e-06		0.995431	2.53e-09
1.05304	3.85e-09		1.05996	-2.51e-09		1.04345	1.36e-08		0.963093	8.07611e-06		1.0042	2.59e-09
1.06181	3.14e-09		1.06873	-2.52e-09		1.05222	1.37e-08		0.971283	8.07591e-06		1.01297	2.64e-09
1.07058	3.43e-09		1.0775	-2.63e-09		1.06099	1.37e-08		0.979473	8.07597e-06		1.02175	2.7e-09
1.07936	3.46e-09		1.08627	-2.66e-09		1.06977	2.94e-09		0.987662	8.07576e-06		1.03052	2.62e-09
1.08813	3.5e-09		1.09505	-2.9e-09		1.07854	-6.69e-09		0.995852	8.07596e-06		1.03929	2.53e-09
1.0969	3.38e-09		1.10382	-3.19e-09		1.08731	-5.67e-09		1.00404	8.07645e-06		1.04806	2.52e-09
1.10567	3.45e-09		1.11259	-3.48e-09		1.09608	-5.13e-09		1.01223	8.07599e-06		1.05683	3.18e-09
1.11444	3.52e-09		1.12136	-3.83e-09		1.10485	-4.82e-09		1.02042	8.07624e-06		1.06561	3.27e-09
1.12322	3.61e-09		1.13013	-3.62e-09		1.11363	-4.94e-09		1.02861	8.07648e-06		1.07438	3.25e-09
1.13199	3.7e-09		1.13891	-3.54e-09		1.1224	-5.07e-09		1.0368	8.07597e-06		1.08315	3.23e-09
1.14076	3.71e-09		1.14768	-3.65e-09		1.13117	-5.34e-09		1.04499	8.07593e-06		1.09192	2.97e-09
1.14953	3.92e-09		1.15645	-3.75e-09		1.13994	-4.76e-09		1.05318	8.07617e-06		1.10069	3.28e-09
1.1583	4.1e-09		1.16522	-3.84e-09		1.14871	-4.73e-09		1.06137	8.07642e-06		1.10947	3.39e-09
1.16708	4.27e-09		1.17399	-3.51e-09		1.15749	-4.7e-09		1.06956	8.07673e-06		1.11824	3.12e-09
1.17585	4.52e-09		1.18277	-3.41e-09		1.16626	-4.81e-09		1.07775	8.07665e-06		1.12701	2.84e-09
1.18462	4.66e-09		1.19154	-3.39e-09		1.17503	-4.98e-09		1.08594	8.07668e-06		1.13578	3.02e-09
1.19339	4.8e-09		1.20031	-3.37e-09		1.1838	-4.68e-09		1.09413	8.07643e-06		1.14455	3.32e-09
1.20216	4.34e-09		1.20908	-3.47e-09		1.19257	-4.62e-09		1.10232	8.07612e-06		1.15333	3.45e-09
1.21094	4.64e-09		1.21785	-3.96e-09		1.20135	-4.56e-09		1.11051	8.07619e-06		1.1621	3.51e-09
1.21971	5e-09		1.22663	-4.3e-09		1.21012	-4.57e-09		1.1187	8.07621e-06		1.17087	3.57e-09
1.22848	5.17e-09		1.2354	-4.31e-09		1.21889	-4.52e-09		1.12689	8.07621e-06		1.17964	4e-09
1.23725	5.03e-09		1.24417	-4.33e-09		1.22766	-4.82e-09		1.13508	8.07566e-06		1.18841	4.09e-09
1.24602	4.89e-09		1.25294	-4.46e-09		1.23643	-4.69e-09		1.14327	8.07546e-06		1.19719	4.17e-09
1.2548	5.04e-09		1.26171	-4.6e-09		1.24521	-4.6e-09		1.15146	8.0759e-06		1.20596	4.41e-09
1.26357	5.19e-09		1.27049	-4.68e-09		1.25398	-4.51e-09		1.15965	8.07604e-06		1.21473	4.52e-09
1.27234	4.77e-09		1.27926	-4.93e-09		1.26275	-4.46e-09		1.16784	8.07617e-06		1.2235	4.53e-09
1.28111	4.86e-09		1.28803	-5.66e-09		1.27152	-4.39e-09		1.17603	8.07594e-06		1.23227	4.53e-09
1.28988	4.99e-09		1.2968	-6.18e-09		1.28029	-4.32e-09		1.18422	8.07567e-06		1.24105	4.23e-09
1.29866	5.12e-09		1.30557	-6.21e-09		1.28907	-4.31e-09		1.19241	8.07622e-06		1.24982	4.24e-09
1.30743	4.67e-09		1.31435	-6.21e-09		1.29784	-4.42e-09		1.2006	8.07628e-06		1.25859	4.38e-09
1.3162	5e-09		1.32312	-6.21e-09		1.30661	-4.39e-09		1.20879	8.07624e-06		1.26736	4.47e-09
1.32497	5.19e-09		1.33189	-6.26e-09		1.31538	-4.44e-09		1.21698	8.07634e-06		1.27613	4.55e-09
1.33374	5.38e-09		1.34066	-6.28e-09		1.32415	-4.49e-09		1.22517	8.07608e-06		1.28491	4.63e-09
1.34252	5.72e-09		1.34943	-6.29e-09		1.33293	-4.72e-09		1.23336	8.07639e-06		1.29368	4.65e-09
1.35129	6.14e-09		1.35821	-6.52e-09		1.3417	-4.86e-09		1.24155	8.07642e-06		1.30245	4.68e-09
1.36006	6.41e-09		1.36698	-6.56e-09		1.35047	-4.89e-09		1.24974	8.07601e-06		1.31122	4.77e-09
1.36883	6.63e-09		1.37575	-6.6e-09		1.35924	-4.86e-09		1.25793	8.07587e-06		1.31999	4.79e-09
1.3776	6.67e-09		1.38452	-6.59e-09		1.36801	-4.84e-09		1.26612	8.07587e-06		1.32877	4.81e-09
1.38638	6.71e-09		1.39329	-6.59e-09		1.37679	-4.99e-09		1.2743	8.07573e-06		1.33754	4.76e-09
1.39515	6.71e-09		1.40207	-6.7e-09		1.38556	-4.98e-09		1.28249	8.07586e-06		1.34631	4.7e-09
1.40392	6.81e-09		1.41084	-6.66e-09		1.39433	-4.85e-09		1.29068	8.07585e-06		1.35508	5.07e-09
1.41269	6.9e-09		1.41961	-6.62e-09		1.4031	-4.78e-09		1.29887	8.07537e-06		1.36385	5.36e-09
1.42146	6.95e-09		1.42838	-6.6e-09		1.41187	-4.72e-09		1.30706	8.0755e-06		1.37263	5.47e-09
1.43024	7.1e-09		1.43715	-6.58e-09		1.42065	-5.13e-09		1.31525	8.07593e-06		1.3814	5.59e-09
1.43901	7.24e-09		1.44593	-6.64e-09		1.42942	-5.03e-09		1.32344	8.07586e-06		1.39017	5.72e-09
1.44778	7.19e-09		1.4547	-7.25e-09		1.43819	-4.95e-09		1.33163	8.07568e-06		1.39894	5.81e-09
1.45655	6.89e-09		1.46347	-7.47e-09		1.44696	-4.87e-09		1.33982	8.076e-06		1.40771	5.88e-09
1.46532	7.08e-09		1.47224	-7.54e-09		1.45573	-5.45e-09		1.34801	8.07614e-06		1.41649	5.96e-09
1.4741	7.16e-09		1.48101	-8.06e-09		1.46451	-5.31e-09		1.3562	8.07583e-06		1.42526	6.05e-09
1.48287	7.24e-09		1.48979	-8.33e-09		1.47328	-5.24e-09		1.36439	8.07577e-06		1.43403	6.23e-09
1.49164	7.14e-09		1.49856	-8.4e-09		1.48205	-5.16e-09		1.37258	8.07606e-06		1.4428	6.29e-09
1.50041	7.22e-09		1.50733	-8.48e-09		1.49082	-5.27e-09		1.38077	8.07592e-06		1.45157	6.35e-09
1.50918	7.31e-09		1.5161	-8.48e-09		1.49959	-5.32e-09		1.38896	8.07591e-06		1.46035	6.67e-09
1.51796	7.25e-09		1.52487	-8.51e-09		1.50837	-5.38e-09		1.39715	8.07639e-06		1.46912	6.67e-09
1.52673	7.5e-09		1.53365	-8.54e-09		1.51714	-5.42e-09		1.40534	8.07656e-06		1.47789	6.67e-09
1.5355	7.65e-09		1.54242	-8.83e-09		1.52591	-5.16e-09		1.41353	8.07634e-06		1.48666	6.49e-09
1.54427	7.8e-09		1.55119	-8.97e-09		1.53468	-5.04e-09		1.42172	8.07601e-06		1.49543	6.54e-09
1.55304	7.61e-09		1.55996	-8.95e-09		1.54345	-5.08e-09		1.42991	8.07617e-06		1.50421	6.57e-09
1.56182	7.89e-09		1.56873	-8.93e-09		1.55223	-5.11e-09		1.4381	8.07652e-06		1.51298	6.6e-09
1.57059	8.04e-09		1.57751	-8.95e-09		1.561	-5.04e-09		1.44629	8.0761e-06		1.52175	6.41e-09
1.57936	8.18e-09		1.58628	-9e-09		1.56977	-4.96e-09		1.45448	8.07563e-06		1.53052	6.68e-09
1.58813	8.24e-09		1.59505	-8.96e-09		1.57854	-5e-09		1.46267	8.07564e-06		1.53929	6.84e-09
1.5969	8.47e-09		1.60382	-8.97e-09		1.58731	-5.41e-09		1.47086	8.07556e-06		1.54807	7.01e-09
1.60568	8.57e-09		1.61259	-8.97e-09		1.59609	-5.27e-09		1.47905	8.07548e-06		1.55684	7.07e-09
1.61445	8.68e-09		1.62137	-9.14e-09		1.60486	-5.16e-09		1.48724	8.07531e-06		1.56561	7.14e-09
1.62322	8.7e-09		1.63014	-8.92e-09		1.61363	-5.13e-09		1.49543	8.07482e-06		1.57438	7.14e-09
1.63199	8.72e-09		1.63891	-8.81e-09		1.6224	-5.1e-09		1.50362	8.07513e-06		1.58315	7.1e-09
1.64076	8.86e-09		1.64768	-9.14e-09		1.63117	-5.18e-09		1.51181	8.07546e-06		1.59193	7.05e-09
1.64954	8.99e-09		1.65645	-9.48e-09		1.63995	-5.26e-09		1.52	8.07535e-06		1.6007	7.06e-09
1.65831	8.97e-09		1.66523	-9.48e-09		1.64872	-5.93e-09		1.52819	8.0757e-06		1.60947	7.64e-09
1.66708	8.64e-09		1.674	-9.41e-09		1.65749	-5.9e-09		1.53638	8.07609e-06		1.61824	7.82e-09
1.67585	8.7e-09		1.68277	-9.36e-09		1.66626	-5.98e-09		1.54457	8.07594e-06		1.62701	8e-09
1.68462	8.75e-09		1.69154	-9.39e-09		1.67503	-6.28e-09		1.55276	8.07577e-06		1.63579	8.12e-09
1.6934	8.57e-09		1.70031	-9.42e-09		1.68381	-6.12e-09		1.56095	8.0761e-06		1.64456	8.66e-09
1.70217	8.54e-09		1.70909	-9.69e-09		1.69258	-6e-09		1.56914	8.07597e-06		1.65333	8.66e-09
1.71094	8.75e-09		1.71786	-1.03e-08		1.70135	-6e-09		1.57733	8.0761e-06		1.6621	8.67e-09
1.71971	8.87e-09		1.72663	-1.04e-08		1.71012	-6e-09		1.58552	8.07595e-06		1.67087	8.48e-09
1.72848	8.99e-09		1.7354	-1.04e-08		1.71889	-5.93e-09		1.59371	8.07569e-06		1.67965	8.48e-09
1.73726	8.79e-09		1.74417	-1.04e-08		1.72767	-5.9e-09		1.6019	8.07556e-06		1.68842	8.52e-09
1.74603	9.05e-09		1.75295	-1.04e-08		1.73644	-5.86e-09		1.61009	8.07563e-06		1.69719	8.55e-09
1.7548	9.24e-09		1.76172	-1.04e-08		1.74521	-5.91e-09		1.61828	8.07612e-06		1.70596	8.49e-09
1.76357	9.28e-09		1.77049	-1.04e-08		1.75398	-6.31e-09		1.62647	8.07604e-06		1.71473	8.29e-09
1.77234	9.32e-09		1.77926	-1.04e-08		1.76275	-6.39e-09		1.63466	8.07596e-06		1.72351	8.36e-09
1.78112	9.45e-09		1.78803	-1.04e-08		1.77153	-6.34e-09		1.64285	8.07596e-06		1.73228	8.43e-09
1.78989	9.4e-09		1.79681	-1.09e-08		1.7803	-6.29e-09		1.65104	8.07575e-06		1.74105	8.27e-09
1.79866	9.35e-09		1.80558	-1.06e-08		1.78907	-6.41e-09		1.65922	8.07569e-06		1.74982	8.42e-09
1.80743	9.06e-09		1.81435	-1.08e-08		1.79784	-6.68e-09		1.66741	8.07558e-06		1.75859	9.25e-09
1.8162	8.57e-09		1.82312	-1.09e-08		1.80661	-6.58e-09		1.6756	8.07571e-06		1.76737	9.34e-09
1.82498	9.01e-09		1.83189	-1.12e-08		1.81539	-6.44e-09		1.68379	8.07621e-06		1.77614	9.4e-09
1.83375	9.3e-09		1.84067	-1.11e-08		1.82416	-6.39e-09		1.69198	8.07599e-06		1.78491	9.46e-09
1.84252	9.6e-09		1.84944	-1.1e-08		1.83293	-6.34e-09		1.70017	8.0761e-06		1.79368	9.53e-09
1.85129	9.8e-09		1.85821	-1.1e-08		1.8417	-6.73e-09		1.70836	8.07626e-06		1.80245	9.6e-09
1.86006	9.92e-09		1.86698	-1.11e-08		1.85047	-6.69e-09		1.71655	8.07557e-06		1.81123	9.82e-09
1.86884	1e-08		1.87575	-1.13e-08		1.85925	-6.66e-09		1.72474	8.0755e-06		1.82	9.99e-09
1.87761	9.81e-09		1.88453	-1.18e-08		1.86802	-6.96e-09		1.73293	8.07572e-06		1.82877	1.01e-08
1.88638	9.89e-09		1.8933	-1.18e-08		1.87679	-7.18e-09		1.74112	8.07561e-06		1.83754	1.01e-08
1.89515	9.96e-09		1.90207	-1.18e-08		1.88556	-7.53e-09		1.74931	8.07547e-06		1.84631	9.86e-09
1.90392	9.67e-09		1.91084	-1.18e-08		1.89433	-8.03e-09		1.7575	8.07559e-06		1.85509	1.02e-08
1.9127	9.35e-09		1.91961	-1.18e-08		1.90311	-8.18e-09		1.76569	8.07615e-06		1.86386	1.03e-08
1.92147	9.62e-09		1.92839	-1.17e-08		1.91188	-8.13e-09		1.77388	8.07615e-06		1.87263	1.03e-08
1.93024	9.77e-09		1.93716	-1.16e-08		1.92065	-8.07e-09		1.78207	8.07564e-06		1.8814	1.03e-08
1.93901	9.93e-09		1.94593	-1.17e-08		1.92942	-8.41e-09		1.79026	8.07564e-06		1.89017	1.01e-08
1.94778	9.94e-09		1.9547	-1.19e-08		1.93819	-8.65e-09		1.79845	8.07601e-06		1.89895	9.61e-09
1.95656	9.8e-09		1.96347	-1.21e-08		1.94697	-8.64e-09		1.80664	8.07571e-06		1.90772	9.7e-09
1.96533	9.79e-09		1.97225	-1.21e-08		1.95574	-8.63e-09		1.81483	8.07537e-06		1.91649	9.73e-09
1.9741	9.84e-09		1.98102	-1.2e-08		1.96451	-8.74e-09		1.82302	8.07563e-06		1.92526	9.76e-09
1.98287	9.87e-09		1.98979	-1.2e-08		1.97328	-8.75e-09		1.83121	8.07586e-06		1.93403	1.01e-08
1.99164	1.01e-08		1.99856	-1.2e-08		1.98205	-8.75e-09		1.8394	8.07604e-06		1.94281	1.02e-08
2.00042	1.03e-08		2.00734	-1.24e-08		1.99083	-8.87e-09		1.84759	8.07608e-06		1.95158	1.03e-08
2.00919	1.04e-08		2.01611	-1.26e-08		1.9996	-9.42e-09		1.85578	8.07594e-06		1.96035	1.03e-08
2.01796	1.05e-08		2.02488	-1.26e-08		2.00837	-9.7e-09		1.86397	8.07596e-06		1.96912	1.03e-08
2.02673	1.06e-08		2.03365	-1.27e-08		2.01714	-9.69e-09		1.87216	8.07622e-06		1.97789	1.05e-08
2.0355	1.05e-08		2.04242	-1.32e-08		2.02591	-9.68e-09		1.88035	8.07603e-06		1.98667	1.06e-08
2.04428	1.02e-08		2.0512	-1.34e-08		2.03469	-9.87e-09		1.88854	8.07555e-06		1.99544	1.06e-08
2.05305	1.03e-08		2.05997	-1.27e-08		2.04346	-1.03e-08		1.89673	8.07598e-06		2.00421	1.04e-08
2.06182	1.02e-08		2.06874	-1.27e-08		2.05223	-1.12e-08		1.90492	8.07619e-06		2.01298	1.04e-08
2.07059	1.02e-08		2.07751	-1.27e-08		2.061	-1.1e-08		1.91311	8.07649e-06		2.02175	1.04e-08
2.07936	9.94e-09		2.08628	-1.31e-08		2.06977	-1.09e-08		1.9213	8.07659e-06		2.03053	1.02e-08
2.08814	1e-08		2.09506	-1.35e-08		2.07855	-1.08e-08		1.92949	8.07636e-06		2.0393	9.92e-09
2.09691	1.01e-08		2.10383	-1.27e-08		2.08732	-1.07e-08		1.93768	8.07626e-06		2.04807	9.95e-09
2.10568	1.03e-08		2.1126	-1.28e-08		2.09609	-1.16e-08		1.94587	8.07585e-06		2.05684	1.01e-08
2.11445	1.04e-08		2.12137	-1.28e-08		2.10486	-1.17e-08		1.95406	8.07575e-06		2.06561	1.02e-08
2.12322	1.05e-08		2.13014	-1.3e-08		2.11363	-1.19e-08		1.96225	8.07575e-06		2.07439	1.02e-08
2.132	1.07e-08		2.13892	-1.32e-08		2.12241	-1.21e-08		1.97044	8.076e-06		2.08316	9.95e-09
2.14077	1.08e-08		2.14769	-1.34e-08		2.13118	-1.22e-08		1.97863	8.07606e-06		2.09193	9.95e-09
2.14954	1.09e-08		2.15646	-1.33e-08		2.13995	-1.26e-08		1.98682	8.07613e-06		2.1007	1e-08
2.15831	1.05e-08		2.16523	-1.33e-08		2.14872	-1.26e-08		1.99501	8.07645e-06		2.10947	1.01e-08
2.16708	1.07e-08		2.174	-1.33e-08		2.15749	-1.27e-08		2.0032	8.07604e-06		2.11825	9.58e-09
2.17586	1.09e-08		2.18278	-1.37e-08		2.16627	-1.28e-08		2.01139	8.07569e-06		2.12702	9.69e-09
2.18463	1.1e-08		2.19155	-1.37e-08		2.17504	-1.31e-08		2.01958	8.07594e-06		2.13579	9.6e-09
2.1934	1.11e-08		2.20032	-1.36e-08		2.18381	-1.34e-08		2.02777	8.07568e-06		2.14456	9.51e-09
2.20217	1.13e-08		2.20909	-1.39e-08		2.19258	-1.34e-08		2.03595	8.07593e-06		2.15333	9.97e-09
2.21094	1.14e-08		2.21786	-1.46e-08		2.20135	-1.34e-08		2.04414	8.07635e-06		2.16211	1.03e-08
2.21972	1.14e-08		2.22664	-1.52e-08		2.21013	-1.37e-08		2.05233	8.07618e-06		2.17088	1.04e-08
2.22849	1.13e-08		2.23541	-1.54e-08		2.2189	-1.38e-08		2.06052	8.07629e-06		2.17965	1.02e-08
2.23726	1.14e-08		2.24418	-1.52e-08		2.22767	-1.38e-08		2.06871	8.07591e-06		2.18842	1e-08
2.24603	1.11e-08		2.25295	-1.52e-08		2.23644	-1.45e-08		2.0769	8.07593e-06		2.19719	1.03e-08
2.2548	1.08e-08		2.26172	-1.51e-08		2.24521	-1.45e-08		2.08509	8.07594e-06		2.20597	1.04e-08
2.26358	1.08e-08		2.2705	-1.55e-08		2.25399	-1.44e-08		2.09328	8.07542e-06		2.21474	1.03e-08
2.27235	1.1e-08		2.27927	-1.56e-08		2.26276	-1.45e-08		2.10147	8.07519e-06		2.22351	1.03e-08
2.28112	1.08e-08		2.28804	-1.65e-08		2.27153	-1.47e-08		2.10966	8.07537e-06		2.23228	9.91e-09
2.28989	1.05e-08		2.29681	-1.65e-08		2.2803	-1.48e-08		2.11785	8.07579e-06		2.24105	1e-08
2.29866	1.07e-08		2.30558	-1.65e-08		2.28907	-1.49e-08		2.12604	8.07551e-06		2.24983	1.01e-08
2.30744	1.09e-08		2.31436	-1.65e-08		2.29785	-1.49e-08		2.13423	8.07509e-06		2.2586	1.01e-08
2.31621	1.1e-08		2.32313	-1.65e-08		2.30662	-1.52e-08		2.14242	8.07551e-06		2.26737	1e-08
2.32498	1.1e-08		2.3319	-1.65e-08		2.31539	-1.53e-08		2.15061	8.07617e-06		2.27614	9.74e-09
2.33375	1.12e-08		2.34067	-1.67e-08		2.32416	-1.56e-08		2.1588	8.07637e-06		2.28491	9.77e-09
2.34252	1.15e-08		2.34944	-1.67e-08		2.33293	-1.57e-08		2.16699	8.07614e-06		2.29369	9.81e-09
2.3513	1.2e-08		2.35822	-1.67e-08		2.34171	-1.56e-08		2.17518	8.07566e-06		2.30246	9.8e-09
2.36007	1.22e-08		2.36699	-1.67e-08		2.35048	-1.63e-08		2.18337	8.07566e-06		2.31123	9.79e-09
2.36884	1.24e-08		2.37576	-1.71e-08		2.35925	-1.65e-08		2.19156	8.07614e-06		2.32	9.68e-09
2.37761	1.24e-08		2.38453	-1.72e-08		2.36802	-1.65e-08		2.19975	8.07588e-06		2.32877	9.19e-09
2.38638	1.25e-08		2.3933	-1.73e-08		2.37679	-1.64e-08		2.20794	8.07536e-06		2.33755	9.33e-09
2.39516	1.23e-08		2.40208	-1.78e-08		2.38557	-1.7e-08		2.21613	8.07546e-06		2.34632	9.4e-09
2.40393	1.27e-08		2.41085	-1.81e-08		2.39434	-1.75e-08		2.22432	8.07544e-06		2.35509	9.2e-09
2.4127	1.28e-08		2.41962	-1.82e-08		2.40311	-1.78e-08		2.23251	8.07562e-06		2.36386	9e-09
2.42147	1.29e-08		2.42839	-1.87e-08		2.41188	-1.8e-08		2.2407	8.0757e-06		2.37263	8.72e-09
2.43024	1.29e-08		2.43716	-1.9e-08		2.42065	-1.8e-08		2.24889	8.07535e-06		2.38141	8.57e-09
2.43902	1.31e-08		2.44594	-1.91e-08		2.42943	-1.8e-08		2.25708	8.07518e-06		2.39018	8.59e-09
2.44779	1.32e-08		2.45471	-1.92e-08		2.4382	-1.81e-08		2.26527	8.07538e-06		2.39895	8.62e-09
2.45656	1.34e-08		2.46348	-1.92e-08		2.44697	-1.87e-08		2.27346	8.07534e-06		2.40772	8.51e-09
2.46533	1.34e-08		2.47225	-1.95e-08		2.45574	-1.89e-08		2.28165	8.07512e-06		2.41649	8.37e-09
2.4741	1.36e-08		2.48102	-2e-08		2.46451	-1.88e-08		2.28984	8.07529e-06		2.42527	8.4e-09
2.48288	1.37e-08		2.4898	-2.01e-08		2.47329	-1.94e-08		2.29803	8.07544e-06		2.43404	8.42e-09
2.49165	1.37e-08		2.49857	-2.01e-08		2.48206	-2e-08		2.30622	8.07563e-06		2.44281	8.2e-09
2.50042	1.36e-08		2.50734	-2.02e-08		2.49083	-2.03e-08		2.31441	8.07546e-06		2.45158	8.22e-09
2.50919	1.4e-08		2.51611	-2.04e-08		2.4996	-1.89e-08		2.3226	8.07555e-06		2.46035	8.13e-09
2.51796	1.41e-08		2.52488	-2.07e-08		2.50837	-1.83e-08		2.33079	8.07584e-06		2.46913	7.92e-09
2.52674	1.42e-08		2.53366	-2.03e-08		2.51715	-1.82e-08		2.33898	8.07526e-06		2.4779	7.45e-09
2.53551	1.39e-08		2.54243	-2.03e-08		2.52592	-1.81e-08		2.34717	8.07479e-06		2.48667	7.12e-09
2.54428	1.4e-08		2.5512	-2.03e-08		2.53469	-1.8e-08		2.35536	8.07513e-06		2.49544	7.14e-09
2.55305	1.41e-08		2.55997	-2.05e-08		2.54346	-1.83e-08		2.36355	8.07528e-06		2.50421	7.17e-09
2.56182	1.4e-08		2.56874	-2.13e-08		2.55223	-1.86e-08		2.37174	8.07503e-06		2.51299	6.95e-09
2.5706	1.38e-08		2.57752	-2.14e-08		2.56101	-1.89e-08		2.37993	8.07464e-06		2.52176	5.94e-09
2.57937	1.4e-08		2.58629	-2.14e-08		2.56978	-1.93e-08		2.38812	8.07466e-06		2.53053	5.99e-09
2.58814	1.42e-08		2.59506	-2.14e-08		2.57855	-1.97e-08		2.39631	8.07507e-06		2.5393	6.44e-09
2.59691	1.44e-08		2.60383	-2.19e-08		2.58732	-1.97e-08		2.4045	8.0755e-06		2.54807	6.56e-09
2.60568	1.5e-08		2.6126	-2.26e-08		2.59609	-1.97e-08		2.41269	8.07576e-06		2.55685	6.41e-09
2.61446	1.52e-08		2.62138	-2.28e-08		2.60487	-2.04e-08		2.42087	8.07516e-06		2.56562	6.26e-09
2.62323	1.52e-08		2.63015	-2.32e-08		2.61364	-2.09e-08		2.42906	8.0751e-06		2.57439	6.24e-09
2.632	1.51e-08		2.63892	-2.33e-08		2.62241	-2.11e-08		2.43725	8.0748e-06		2.58316	6.22e-09
2.64077	1.49e-08		2.64769	-2.4e-08		2.63118	-2.17e-08		2.44544	8.07453e-06		2.59193	5.91e-09
2.64954	1.46e-08		2.65646	-2.46e-08		2.63995	-2.16e-08		2.45363	8.07498e-06		2.60071	6.03e-09
2.65832	1.49e-08		2.66524	-2.48e-08		2.64873	-2.17e-08		2.46182	8.07498e-06		2.60948	6.1e-09
2.66709	1.5e-08		2.67401	-2.52e-08		2.6575	-2.19e-08		2.47001	8.07458e-06		2.61825	6.16e-09
2.67586	1.52e-08		2.68278	-2.52e-08		2.66627	-2.19e-08		2.4782	8.07468e-06		2.62702	6.14e-09
2.68463	1.52e-08		2.69155	-2.56e-08		2.67504	-2.19e-08		2.48639	8.07489e-06		2.63579	5.96e-09
2.6934	1.59e-08		2.70032	-2.54e-08		2.68381	-2.21e-08		2.49458	8.07474e-06		2.64457	5.78e-09
2.70218	1.6e-08		2.7091	-2.54e-08		2.69259	-2.65e-08		2.50277	8.07479e-06		2.65334	5.58e-09
2.71095	1.61e-08		2.71787	-2.54e-08		2.70136	-3.2e-08		2.51096	8.07456e-06		2.66211	4.95e-09
2.71972	1.62e-08		2.72664	-2.54e-08		2.71013	-3.42e-08		2.51915	8.07494e-06		2.67088	4.47e-09
2.72849	1.63e-08		2.73541	-2.62e-08		2.7189	-3.16e-08		2.52734	8.07504e-06		2.67965	4.49e-09
2.73726	1.62e-08		2.74418	-2.66e-08		2.72767	-3e-08		2.53553	8.07471e-06		2.68843	4.53e-09
2.74604	1.6e-08		2.75296	-2.66e-08		2.73645	-2.92e-08		2.54372	8.07482e-06		2.6972	4.46e-09
2.75481	1.63e-08		2.76173	-2.66e-08		2.74522	-2.9e-08		2.55191	8.07532e-06		2.70597	4.49e-09
2.76358	1.66e-08		2.7705	-2.67e-08		2.75399	-2.87e-08		2.5601	8.07478e-06		2.71474	4.52e-09
2.77235	1.68e-08		2.77927	-2.72e-08		2.76276	-2.85e-08		2.56829	8.07424e-06		2.72351	4.55e-09
2.78112	1.7e-08		2.78804	-2.74e-08		2.77153	-2.85e-08		2.57648	8.07469e-06		2.73229	4.59e-09
2.7899	1.71e-08		2.79682	-2.76e-08		2.78031	-2.85e-08		2.58467	8.07447e-06		2.74106	4.58e-09
2.79867	1.72e-08		2.80559	-2.83e-08		2.78908	-2.88e-08		2.59286	8.07399e-06		2.74983	4.28e-09
2.80744	1.73e-08		2.81436	-2.83e-08		2.79785	-2.85e-08		2.60105	8.07351e-06		2.7586	3.95e-09
2.81621	1.72e-08		2.82313	-2.86e-08		2.80662	-2.83e-08		2.60924	8.07354e-06		2.76737	3.77e-09
2.82498	1.77e-08		2.8319	-2.87e-08		2.81539	-2.85e-08		2.61743	8.07409e-06		2.77615	3.6e-09
2.83376	1.79e-08		2.84068	-2.9e-08		2.82417	-2.87e-08		2.62562	8.07453e-06		2.78492	3.73e-09
2.84253	1.8e-08		2.84945	-2.93e-08		2.83294	-2.9e-08		2.63381	8.07466e-06		2.79369	3.62e-09
2.8513	1.8e-08		2.85822	-2.92e-08		2.84171	-2.9e-08		2.642	8.07489e-06		2.80246	3.51e-09
2.86007	1.83e-08		2.86699	-2.91e-08		2.85048	-2.89e-08		2.65019	8.07462e-06		2.81123	3.13e-09
2.86884	1.85e-08		2.87576	-2.91e-08		2.85925	-2.91e-08		2.65838	8.07453e-06		2.82001	3.22e-09
2.87762	1.86e-08		2.88454	-2.9e-08		2.86803	-2.95e-08		2.66657	8.07478e-06		2.82878	3.13e-09
2.88639	1.87e-08		2.89331	-2.98e-08		2.8768	-2.98e-08		2.67476	8.07447e-06		2.83755	3.04e-09
2.89516	1.87e-08		2.90208	-3.01e-08		2.88557	-2.98e-08		2.68295	8.07486e-06		2.84632	2.7e-09
2.90393	1.87e-08		2.91085	-2.98e-08		2.89434	-2.98e-08		2.69114	8.07522e-06		2.85509	2.55e-09
2.9127	1.87e-08		2.91962	-2.98e-08		2.90311	-3e-08		2.69933	8.0752e-06		2.86387	2.57e-09
2.92148	1.86e-08		2.9284	-2.98e-08		2.91189	-3.03e-08		2.70752	8.0752e-06		2.87264	2.6e-09
2.93025	1.86e-08		2.93717	-2.99e-08		2.92066	-3.03e-08		2.71571	8.07523e-06		2.88141	2.63e-09
2.93902	1.92e-08		2.94594	-3.02e-08		2.92943	-3.03e-08		2.7239	8.0753e-06		2.89018	2.07e-09
2.94779	1.96e-08		2.95471	-3.02e-08		2.9382	-3.05e-08		2.73209	8.07496e-06		2.89895	1.86e-09
2.95656	2e-08		2.96348	-3.03e-08		2.94697	-3.1e-08		2.74028	8.0749e-06		2.90773	1.43e-09
2.96534	2.02e-08		2.97226	-3.06e-08		2.95575	-3.15e-08		2.74847	8.07463e-06		2.9165	1.38e-09
2.97411	2.04e-08		2.98103	-3.06e-08		2.96452	-3.15e-08		2.75666	8.07477e-06		2.92527	1.31e-09
2.98288	2.05e-08		2.9898	-3.06e-08		2.97329	-3.16e-08		2.76485	8.07518e-06		2.93404	1.1e-09
2.99165	2.07e-08		2.99857	-3.08e-08		2.98206	-3.17e-08		2.77304	8.07499e-06		2.94281	1.14e-09
3.00042	2.03e-08		3.00734	-3.09e-08		2.99083	-3.23e-08		2.78123	8.07499e-06		2.95159	1.04e-09
3.0092	2.09e-08		3.01612	-3.11e-08		2.99961	-3.25e-08		2.78942	8.0751e-06		2.96036	6.16e-10
3.01797	2.1e-08		3.02489	-3.16e-08		3.00838	-3.25e-08		2.79761	8.07518e-06		2.96913	8.78e-11
3.02674	2.12e-08		3.03366	-3.16e-08		3.01715	-3.24e-08		2.80579	8.07566e-06		2.9779	4.46e-11
3.03551	2.12e-08		3.04243	-3.15e-08		3.02592	-3.28e-08		2.81398	8.07563e-06		2.98667	9.49e-11
3.04428	2.13e-08		3.0512	-3.15e-08		3.03469	-3.29e-08		2.82217	8.0754e-06		2.99545	1.45e-10
3.05306	2.15e-08		3.05998	-3.18e-08		3.04347	-3.32e-08		2.83036	8.07545e-06		3.00422	-2.29e-10
3.06183	2.14e-08		3.06875	-3.2e-08		3.05224	-3.38e-08		2.83855	8.07516e-06		3.01299	-6.46e-10
3.0706	2.18e-08		3.07752	-3.25e-08		3.06101	-3.39e-08		2.84674	8.07528e-06		3.02176	-8.2e-10
3.07937	2.2e-08		3.08629	-3.23e-08		3.06978	-3.4e-08		2.85493	8.07557e-06		3.03053	-1.25e-09
3.08814	2.21e-08		3.09506	-3.23e-08		3.07855	-3.46e-08		2.86312	8.07598e-06		3.03931	-1.61e-09
3.09692	2.23e-08		3.10384	-3.22e-08		3.08733	-3.44e-08		2.87131	8.07637e-06		3.04808	-1.96e-09
3.10569	2.23e-08		3.11261	-3.24e-08		3.0961	-3.43e-08		2.8795	8.07609e-06		3.05685	-2.04e-09
3.11446	2.25e-08		3.12138	-3.24e-08		3.10487	-3.45e-08		2.88769	8.07565e-06		3.06562	-2.22e-09
3.12323	2.26e-08		3.13015	-3.26e-08		3.11364	-3.47e-08		2.89588	8.07607e-06		3.07439	-2.17e-09
3.132	2.28e-08		3.13892	-3.26e-08		3.12241	-3.52e-08		2.90407	8.07601e-06		3.08317	-2.23e-09
3.14078	2.29e-08		3.1477	-3.27e-08		3.13119	-3.53e-08		2.91226	8.07545e-06		3.09194	-2.29e-09
3.14955	2.28e-08		3.15647	-3.31e-08		3.13996	-3.54e-08		2.92045	8.07548e-06		3.10071	-2.44e-09
3.15832	2.37e-08		3.16524	-3.25e-08		3.14873	-3.56e-08		2.92864	8.07504e-06		3.10948	-2.72e-09
3.16709	2.38e-08		3.17401	-3.26e-08		3.1575	-3.57e-08		2.93683	8.07474e-06		3.11825	-2.85e-09
3.17586	2.4e-08		3.18278	-3.26e-08		3.16627	-3.6e-08		2.94502	8.07492e-06		3.12703	-2.82e-09
3.18464	2.42e-08		3.19156	-3.27e-08		3.17505	-3.62e-08		2.95321	8.07521e-06		3.1358	-2.79e-09
3.19341	2.45e-08		3.20033	-3.33e-08		3.18382	-3.61e-08		2.9614	8.07557e-06		3.14457	-3.24e-09
3.20218	2.47e-08		3.2091	-3.35e-08		3.19259	-3.6e-08		2.96959	8.07539e-06		3.15334	-3.5e-09
3.21095	2.5e-08		3.21787	-3.35e-08		3.20136	-3.65e-08		2.97778	8.0754e-06		3.16211	-3.55e-09
3.21972	2.51e-08		3.22664	-3.35e-08		3.21013	-3.77e-08		2.98597	8.07521e-06		3.17089	-3.59e-09
3.2285	2.51e-08		3.23542	-3.38e-08		3.21891	-3.79e-08		2.99416	8.07494e-06		3.17966	-3.87e-09
3.23727	2.51e-08		3.24419	-3.42e-08		3.22768	-3.79e-08		3.00235	8.07475e-06		3.18843	-4.13e-09
3.24604	2.48e-08		3.25296	-3.43e-08		3.23645	-3.8e-08		3.01054	8.07423e-06		3.1972	-4.12e-09
3.25481	2.52e-08		3.26173	-3.42e-08		3.24522	-3.83e-08		3.01873	8.07465e-06		3.20597	-4.11e-09
3.26358	2.55e-08		3.2705	-3.43e-08		3.25399	-3.92e-08		3.02692	8.07521e-06		3.21475	-4.16e-09
3.27236	2.56e-08		3.27928	-3.45e-08		3.26277	-3.92e-08		3.03511	8.07534e-06		3.22352	-4.72e-09
3.28113	2.58e-08		3.28805	-3.52e-08		3.27154	-3.93e-08		3.0433	8.0756e-06		3.23229	-4.93e-09
3.2899	2.59e-08		3.29682	-3.52e-08		3.28031	-3.94e-08		3.05149	8.07587e-06		3.24106	-5e-09
3.29867	2.62e-08		3.30559	-3.48e-08		3.28908	-3.99e-08		3.05968	8.07549e-06		3.24983	-5.06e-09
3.30744	2.63e-08		3.31436	-3.48e-08		3.29785	-3.99e-08		3.06787	8.07511e-06		3.25861	-5.33e-09
3.31622	2.65e-08		3.32314	-3.51e-08		3.30663	-4.01e-08		3.07606	8.075e-06		3.26738	-6.01e-09
3.32499	2.67e-08		3.33191	-3.53e-08		3.3154	-4.06e-08		3.08425	8.07495e-06		3.27615	-5.98e-09
3.33376	2.7e-08		3.34068	-3.49e-08		3.32417	-4.08e-08		3.09244	8.07451e-06		3.28492	-5.94e-09
3.34253	2.71e-08		3.34945	-3.47e-08		3.33294	-4.13e-08		3.10063	8.07438e-06		3.29369	-5.96e-09
3.3513	2.73e-08		3.35822	-3.48e-08		3.34171	-4.16e-08		3.10882	8.07486e-06		3.30247	-6.01e-09
3.36008	2.76e-08		3.367	-3.49e-08		3.35049	-4.17e-08		3.11701	8.07474e-06		3.31124	-5.93e-09
3.36885	2.79e-08		3.37577	-3.53e-08		3.35926	-4.22e-08		3.1252	8.07493e-06		3.32001	-5.86e-09
3.37762	2.8e-08		3.38454	-3.56e-08		3.36803	-4.24e-08		3.13339	8.07525e-06		3.32878	-5.79e-09
3.38639	2.82e-08		3.39331	-3.53e-08		3.3768	-4.27e-08		3.14158	8.07543e-06		3.33755	-5.73e-09
3.39516	2.87e-08		3.40208	-3.51e-08		3.38557	-4.27e-08		3.14977	8.07546e-06		3.34633	-5.77e-09
3.40394	2.89e-08		3.41086	-3.52e-08		3.39435	-4.3e-08		3.15796	8.07521e-06		3.3551	-5.81e-09
3.41271	2.9e-08		3.41963	-3.53e-08		3.40312	-4.34e-08		3.16615	8.07534e-06		3.36387	-5.86e-09
3.42148	2.92e-08		3.4284	-3.58e-08		3.41189	-4.37e-08		3.17434	8.07515e-06		3.37264	-6.18e-09
3.43025	2.98e-08		3.43717	-3.57e-08		3.42066	-4.42e-08		3.18253	8.07441e-06		3.38141	-6.5e-09
3.43902	2.99e-08		3.44594	-3.56e-08		3.42943	-4.44e-08		3.19071	8.07391e-06		3.39019	-6.51e-09
3.4478	3e-08		3.45472	-3.56e-08		3.43821	-4.45e-08		3.1989	8.07437e-06		3.39896	-6.52e-09
3.45657	3e-08		3.46349	-3.55e-08		3.44698	-4.49e-08		3.20709	8.07435e-06		3.40773	-7.03e-09
3.46534	3.01e-08		3.47226	-3.55e-08		3.45575	-4.53e-08		3.21528	8.07428e-06		3.4165	-7.7e-09
3.47411	3.04e-08		3.48103	-3.54e-08		3.46452	-4.55e-08		3.22347	8.07468e-06		3.42527	-7.85e-09
3.48288	3.05e-08		3.4898	-3.54e-08		3.47329	-4.56e-08		3.23166	8.0745e-06		3.43405	-7.77e-09
3.49166	3.07e-08		3.49858	-3.53e-08		3.48207	-4.59e-08		3.23985	8.07457e-06		3.44282	-7.7e-09
3.50043	3.07e-08		3.50735	-3.49e-08		3.49084	-4.69e-08		3.24804	8.0745e-06		3.45159	-7.81e-09
3.5092	3.12e-08		3.51612	-3.47e-08		3.49961	-4.71e-08		3.25623	8.07409e-06		3.46036	-8.04e-09
3.51797	3.13e-08		3.52489	-3.46e-08		3.50838	-4.74e-08		3.26442	8.0739e-06		3.46913	-7.95e-09
3.52674	3.15e-08		3.53366	-3.49e-08		3.51715	-4.79e-08		3.27261	8.07424e-06		3.47791	-8.04e-09
3.53552	3.2e-08		3.54244	-3.53e-08		3.52593	-4.83e-08		3.2808	8.0743e-06		3.48668	-8.13e-09
3.54429	3.24e-08		3.55121	-3.54e-08		3.5347	-4.87e-08		3.28899	8.07442e-06		3.49545	-8.67e-09
3.55306	3.27e-08		3.55998	-3.49e-08		3.54347	-4.9e-08		3.29718	8.07485e-06		3.50422	-8.78e-09
3.56183	3.28e-08		3.56875	-3.47e-08		3.55224	-4.9e-08		3.30537	8.07524e-06		3.51299	-8.57e-09
3.5706	3.29e-08		3.57752	-3.46e-08		3.56101	-4.91e-08		3.31356	8.07555e-06		3.52177	-8.43e-09
3.57938	3.31e-08		3.5863	-3.46e-08		3.56979	-4.95e-08		3.32175	8.07464e-06		3.53054	-8.29e-09
3.58815	3.33e-08		3.59507	-3.46e-08		3.57856	-4.98e-08		3.32994	8.07446e-06		3.53931	-8.3e-09
3.59692	3.37e-08		3.60384	-3.47e-08		3.58733	-5.04e-08		3.33813	8.07521e-06		3.54808	-8.31e-09
3.60569	3.39e-08		3.61261	-3.47e-08		3.5961	-5.06e-08		3.34632	8.07492e-06		3.55685	-8.49e-09
3.61446	3.41e-08		3.62138	-3.47e-08		3.60487	-5.12e-08		3.35451	8.07491e-06		3.56563	-8.8e-09
3.62324	3.42e-08		3.63016	-3.47e-08		3.61365	-5.18e-08		3.3627	8.07493e-06		3.5744	-8.73e-09
3.63201	3.44e-08		3.63893	-3.44e-08		3.62242	-5.23e-08		3.37089	8.07437e-06		3.58317	-8.66e-09
3.64078	3.45e-08		3.6477	-3.43e-08		3.63119	-5.31e-08		3.37908	8.07424e-06		3.59194	-8.76e-09
3.64955	3.46e-08		3.65647	-3.42e-08		3.63996	-5.34e-08		3.38727	8.0743e-06		3.60071	-9.32e-09
3.65832	3.47e-08		3.66524	-3.43e-08		3.64873	-5.4e-08		3.39546	8.07436e-06		3.60949	-9.5e-09
3.6671	3.46e-08		3.67402	-3.44e-08		3.65751	-5.46e-08		3.40365	8.07448e-06		3.61826	-9.45e-09
3.67587	3.45e-08		3.68279	-3.43e-08		3.66628	-5.47e-08		3.41184	8.07472e-06		3.62703	-9.89e-09
3.68464	3.48e-08		3.69156	-3.41e-08		3.67505	-5.47e-08		3.42003	8.07485e-06		3.6358	-9.98e-09
3.69341	3.51e-08		3.70033	-3.4e-08		3.68382	-5.49e-08		3.42822	8.07429e-06		3.64457	-1.04e-08
3.70218	3.52e-08		3.7091	-3.39e-08		3.69259	-5.51e-08		3.43641	8.07443e-06		3.65335	-1.09e-08
3.71096	3.54e-08		3.71788	-3.38e-08		3.70137	-5.56e-08		3.4446	8.07459e-06		3.66212	-1.09e-08
3.71973	3.6e-08		3.72665	-3.36e-08		3.71014	-5.59e-08		3.45279	8.0744e-06		3.67089	-1.09e-08
3.7285	3.64e-08		3.73542	-3.34e-08		3.71891	-5.59e-08		3.46098	8.07482e-06		3.67966	-1.13e-08
3.73727	3.66e-08		3.74419	-3.33e-08		3.72768	-5.61e-08		3.46917	8.07511e-06		3.68843	-1.12e-08
3.74604	3.69e-08		3.75296	-3.32e-08		3.73645	-5.62e-08		3.47736	8.07522e-06		3.69721	-1.12e-08
3.75482	3.71e-08		3.76174	-3.28e-08		3.74523	-5.64e-08		3.48555	8.07513e-06		3.70598	-1.12e-08
3.76359	3.73e-08		3.77051	-3.27e-08		3.754	-5.69e-08		3.49374	8.07505e-06		3.71475	-1.13e-08
3.77236	3.75e-08		3.77928	-3.27e-08		3.76277	-5.73e-08		3.50193	8.07488e-06		3.72352	-1.17e-08
3.78113	3.76e-08		3.78805	-3.28e-08		3.77154	-5.72e-08		3.51012	8.07494e-06		3.73229	-1.19e-08
3.7899	3.81e-08		3.79682	-3.33e-08		3.78031	-5.78e-08		3.51831	8.07496e-06		3.74107	-1.19e-08
3.79868	3.83e-08		3.8056	-3.31e-08		3.78909	-5.85e-08		3.5265	8.07458e-06		3.74984	-1.19e-08
3.80745	3.86e-08		3.81437	-3.27e-08		3.79786	-5.85e-08		3.53469	8.07492e-06		3.75861	-1.19e-08
3.81622	3.89e-08		3.82314	-3.25e-08		3.80663	-5.86e-08		3.54288	8.07506e-06		3.76738	-1.21e-08
3.82499	3.92e-08		3.83191	-3.24e-08		3.8154	-5.86e-08		3.55107	8.07494e-06		3.77615	-1.17e-08
3.83376	3.97e-08		3.84068	-3.25e-08		3.82417	-5.87e-08		3.55926	8.07501e-06		3.78493	-1.17e-08
3.84254	4e-08		3.84946	-3.25e-08		3.83295	-5.98e-08		3.56744	8.07493e-06		3.7937	-1.17e-08
3.85131	4.02e-08		3.85823	-3.26e-08		3.84172	-6.01e-08		3.57563	8.07497e-06		3.80247	-1.2e-08
3.86008	4.04e-08		3.867	-3.26e-08		3.85049	-6e-08		3.58382	8.0752e-06		3.81124	-1.2e-08
3.86885	4.05e-08		3.87577	-3.27e-08		3.85926	-5.99e-08		3.59201	8.07524e-06		3.82001	-1.22e-08
3.87762	4.07e-08		3.88454	-3.26e-08		3.86803	-5.99e-08		3.6002	8.07561e-06		3.82879	-1.29e-08
3.8864	4.04e-08		3.89332	-3.2e-08		3.87681	-6.09e-08		3.60839	8.07594e-06		3.83756	-1.3e-08
3.89517	4.06e-08		3.90209	-3.17e-08		3.88558	-6.13e-08		3.61658	8.07561e-06		3.84633	-1.31e-08
3.90394	4.1e-08		3.91086	-3.16e-08		3.89435	-6.12e-08		3.62477	8.07506e-06		3.8551	-1.29e-08
3.91271	4.13e-08		3.91963	-3.16e-08		3.90312	-6.11e-08		3.63296	8.07484e-06		3.86387	-1.29e-08
3.92148	4.13e-08		3.9284	-3.16e-08		3.91189	-6.18e-08		3.64115	8.07501e-06		3.87265	-1.29e-08
3.93026	4.14e-08		3.93718	-3.19e-08		3.92067	-6.21e-08		3.64934	8.07513e-06		3.88142	-1.29e-08
3.93903	4.18e-08		3.94595	-3.17e-08		3.92944	-6.23e-08		3.65753	8.07477e-06		3.89019	-1.29e-08
3.9478	4.21e-08		3.95472	-3.17e-08		3.93821	-6.26e-08		3.66572	8.07454e-06		3.89896	-1.32e-08
3.95657	4.22e-08		3.96349	-3.18e-08		3.94698	-6.31e-08		3.67391	8.07465e-06		3.90773	-1.3e-08
3.96534	4.24e-08		3.97226	-3.19e-08		3.95575	-6.35e-08		3.6821	8.07487e-06		3.91651	-1.3e-08
3.97412	4.25e-08		3.98104	-3.16e-08		3.96453	-6.35e-08		3.69029	8.07515e-06		3.92528	-1.31e-08
3.98289	4.28e-08		3.98981	-3.16e-08		3.9733	-6.38e-08		3.69848	8.07517e-06		3.93405	-1.32e-08
3.99166	4.3e-08		3.99858	-3.16e-08		3.98207	-6.42e-08		3.70667	8.0751e-06		3.94282	-1.31e-08
4.00043	4.3e-08		4.00735	-3.16e-08		3.99084	-6.42e-08		3.71486	8.07535e-06		3.95159	-1.27e-08
4.0092	4.31e-08		4.01612	-3.18e-08		3.99961	-6.41e-08		3.72305	8.07514e-06		3.96037	-1.27e-08
4.01798	4.3e-08		4.0249	-3.18e-08		4.00839	-6.46e-08		3.73124	8.07474e-06		3.96914	-1.26e-08
4.02675	4.3e-08		4.03367	-3.18e-08		4.01716	-6.46e-08		3.73943	8.07451e-06		3.97791	-1.27e-08
4.03552	4.3e-08		4.04244	-3.18e-08		4.02593	-6.46e-08		3.74762	8.07443e-06		3.98668	-1.28e-08
4.04429	4.33e-08		4.05121	-3.18e-08		4.0347	-6.48e-08		3.75581	8.07451e-06		3.99545	-1.27e-08
4.05306	4.36e-08		4.05998	-3.18e-08		4.04347	-6.52e-08		3.764	8.07433e-06		4.00423	-1.26e-08
4.06184	4.38e-08		4.06876	-3.18e-08		4.05225	-6.53e-08		3.77219	8.0746e-06		4.013	-1.29e-08
4.07061	4.41e-08		4.07753	-3.19e-08		4.06102	-6.53e-08		3.78038	8.0749e-06		4.02177	-1.34e-08
4.07938	4.43e-08		4.0863	-3.19e-08		4.06979	-6.52e-08		3.78857	8.07479e-06		4.03054	-1.37e-08
4.08815	4.43e-08		4.09507	-3.2e-08		4.07856	-6.6e-08		3.79676	8.07516e-06		4.03931	-1.35e-08
4.09692	4.43e-08		4.10384	-3.21e-08		4.08733	-6.64e-08		3.80495	8.0758e-06		4.04809	-1.34e-08
4.1057	4.43e-08		4.11262	-3.17e-08		4.09611	-6.64e-08		3.81314	8.07544e-06		4.05686	-1.34e-08
4.11447	4.49e-08		4.12139	-3.15e-08		4.10488	-6.63e-08		3.82133	8.07545e-06		4.06563	-1.33e-08
4.12324	4.53e-08		4.13016	-3.15e-08		4.11365	-6.64e-08		3.82952	8.07561e-06		4.0744	-1.33e-08
4.13201	4.52e-08		4.13893	-3.15e-08		4.12242	-6.69e-08		3.83771	8.07511e-06		4.08317	-1.36e-08
4.14078	4.52e-08		4.1477	-3.18e-08		4.13119	-6.73e-08		3.8459	8.07481e-06		4.09195	-1.4e-08
4.14956	4.54e-08		4.15648	-3.18e-08		4.13997	-6.75e-08		3.85409	8.07446e-06		4.10072	-1.41e-08
4.15833	4.63e-08		4.16525	-3.18e-08		4.14874	-6.74e-08		3.86228	8.07454e-06		4.10949	-1.4e-08
4.1671	4.65e-08		4.17402	-3.19e-08		4.15751	-6.73e-08		3.87047	8.0747e-06		4.11826	-1.4e-08
4.17587	4.67e-08		4.18279	-3.18e-08		4.16628	-6.74e-08		3.87866	8.07471e-06		4.12703	-1.4e-08
4.18464	4.67e-08		4.19156	-3.13e-08		4.17505	-6.76e-08		3.88685	8.07507e-06		4.13581	-1.47e-08
4.19342	4.69e-08		4.20034	-3.11e-08		4.18383	-6.75e-08		3.89504	8.07499e-06		4.14458	-1.47e-08
4.20219	4.7e-08		4.20911	-3.1e-08		4.1926	-6.75e-08		3.90323	8.07448e-06		4.15335	-1.46e-08
4.21096	4.71e-08		4.21788	-3.1e-08		4.20137	-6.75e-08		3.91142	8.07465e-06		4.16212	-1.44e-08
4.21973	4.7e-08		4.22665	-3.1e-08		4.21014	-6.76e-08		3.91961	8.07514e-06		4.17089	-1.44e-08
4.2285	4.74e-08		4.23542	-3.11e-08		4.21891	-6.78e-08		3.9278	8.0748e-06		4.17967	-1.44e-08
4.23728	4.77e-08		4.2442	-3.11e-08		4.22769	-6.79e-08		3.93599	8.07446e-06		4.18844	-1.44e-08
4.24605	4.77e-08		4.25297	-3.1e-08		4.23646	-6.8e-08		3.94418	8.07441e-06		4.19721	-1.48e-08
4.25482	4.78e-08		4.26174	-3.11e-08		4.24523	-6.81e-08		3.95236	8.07442e-06		4.20598	-1.5e-08
4.26359	4.78e-08		4.27051	-3.12e-08		4.254	-6.84e-08		3.96055	8.07442e-06		4.21475	-1.51e-08
4.27236	4.79e-08		4.27928	-3.14e-08		4.26277	-6.86e-08		3.96874	8.07448e-06		4.22353	-1.51e-08
4.28114	4.81e-08		4.28806	-3.13e-08		4.27155	-6.87e-08		3.97693	8.07451e-06		4.2323	-1.56e-08
4.28991	4.81e-08		4.29683	-3.12e-08		4.28032	-6.96e-08		3.98512	8.07444e-06		4.24107	-1.61e-08
4.29868	4.82e-08		4.3056	-3.08e-08		4.28909	-6.99e-08		3.99331	8.07485e-06		4.24984	-1.64e-08
4.30745	4.81e-08		4.31437	-3.06e-08		4.29786	-6.79e-08		4.0015	8.07528e-06		4.25861	-1.62e-08
4.31622	4.81e-08		4.32314	-3.04e-08		4.30663	-6.76e-08		4.00969	8.07492e-06		4.26739	-1.62e-08
4.325	4.82e-08		4.33192	-3.03e-08		4.31541	-6.75e-08		4.01788	8.07479e-06		4.27616	-1.62e-08
4.33377	4.91e-08		4.34069	-3.03e-08		4.32418	-6.74e-08		4.02607	8.07463e-06		4.28493	-1.65e-08
4.34254	4.92e-08		4.34946	-3.03e-08		4.33295	-6.72e-08		4.03426	8.07463e-06		4.2937	-1.64e-08
4.35131	4.93e-08		4.35823	-3.04e-08		4.34172	-6.71e-08		4.04245	8.0749e-06		4.30247	-1.64e-08
4.36008	4.91e-08		4.367	-3.06e-08		4.35049	-6.71e-08		4.05064	8.07468e-06		4.31125	-1.66e-08
4.36886	4.87e-08		4.37578	-3.05e-08		4.35927	-6.7e-08		4.05883	8.0747e-06		4.32002	-1.71e-08
4.37763	4.92e-08		4.38455	-3.04e-08		4.36804	-6.71e-08		4.06702	8.07444e-06		4.32879	-1.64e-08
4.3864	4.93e-08		4.39332	-3.04e-08		4.37681	-6.72e-08		4.07521	8.07404e-06		4.33756	-1.65e-08
4.39517	4.95e-08		4.40209	-3.09e-08		4.38558	-6.71e-08		4.0834	8.07389e-06		4.34633	-1.66e-08
4.40394	4.98e-08		4.41086	-3.13e-08		4.39435	-6.71e-08		4.09159	8.07425e-06		4.35511	-1.69e-08
4.41272	5e-08		4.41964	-3.07e-08		4.40313	-6.7e-08		4.09978	8.07458e-06		4.36388	-1.71e-08
4.42149	5.02e-08		4.42841	-3.07e-08		4.4119	-6.72e-08		4.10797	8.07414e-06		4.37265	-1.72e-08
4.43026	5.03e-08		4.43718	-3.07e-08		4.42067	-6.75e-08		4.11616	8.07422e-06		4.38142	-1.72e-08
4.43903	5.04e-08		4.44595	-3.07e-08		4.42944	-6.95e-08		4.12435	8.07489e-06		4.39019	-1.73e-08
4.4478	5.06e-08		4.45472	-3.08e-08		4.43821	-6.93e-08		4.13254	8.07504e-06		4.39897	-1.74e-08
4.45658	5.07e-08		4.4635	-2.99e-08		4.44699	-6.81e-08		4.14073	8.07492e-06		4.40774	-1.73e-08
4.46535	5.07e-08		4.47227	-3e-08		4.45576	-6.76e-08		4.14892	8.07475e-06		4.41651	-1.72e-08
4.47412	5.05e-08		4.48104	-3e-08		4.46453	-6.77e-08		4.15711	8.07445e-06		4.42528	-1.72e-08
4.48289	5.08e-08		4.48981	-3.01e-08		4.4733	-6.78e-08		4.1653	8.0744e-06		4.43405	-1.71e-08
4.49166	5.12e-08		4.49858	-3.02e-08		4.48207	-6.86e-08		4.17349	8.07431e-06		4.44283	-1.7e-08
4.50044	5.15e-08		4.50736	-2.97e-08		4.49085	-6.86e-08		4.18168	8.07418e-06		4.4516	-1.7e-08
4.50921	5.17e-08		4.51613	-2.94e-08		4.49962	-6.89e-08		4.18987	8.07445e-06		4.46037	-1.7e-08
4.51798	5.19e-08		4.5249	-2.93e-08		4.50839	-6.91e-08		4.19806	8.07462e-06		4.46914	-1.75e-08
4.52675	5.21e-08		4.53367	-2.93e-08		4.51716	-7.16e-08		4.20625	8.07483e-06		4.47791	-1.73e-08
4.53552	5.23e-08		4.54244	-2.9e-08		4.52593	-7.11e-08		4.21444	8.07543e-06		4.48669	-1.75e-08
4.5443	5.25e-08		4.55122	-2.88e-08		4.53471	-7.12e-08		4.22263	8.07513e-06		4.49546	-1.76e-08
4.55307	5.27e-08		4.55999	-2.87e-08		4.54348	-7.14e-08		4.23082	8.07407e-06		4.50423	-1.79e-08
4.56184	5.31e-08		4.56876	-2.87e-08		4.55225	-6.93e-08		4.23901	8.07412e-06		4.513	-1.82e-08
4.57061	5.34e-08		4.57753	-2.87e-08		4.56102	-6.86e-08		4.2472	8.0748e-06		4.52177	-1.82e-08
4.57938	5.35e-08		4.5863	-2.87e-08		4.56979	-6.91e-08		4.25539	8.07498e-06		4.53055	-1.81e-08
4.58816	5.35e-08		4.59508	-2.85e-08		4.57857	-6.96e-08		4.26358	8.07452e-06		4.53932	-1.82e-08
4.59693	5.39e-08		4.60385	-2.84e-08		4.58734	-7.08e-08		4.27177	8.07424e-06		4.54809	-1.81e-08
4.6057	5.4e-08		4.61262	-2.83e-08		4.59611	-7.24e-08		4.27996	8.07462e-06		4.55686	-1.81e-08
4.61447	5.41e-08		4.62139	-2.83e-08		4.60488	-7.38e-08		4.28815	8.07487e-06		4.56563	-1.82e-08
4.62324	5.43e-08		4.63016	-2.78e-08		4.61365	-7.51e-08		4.29634	8.07527e-06		4.57441	-1.87e-08
4.63202	5.46e-08		4.63894	-2.74e-08		4.62243	-7.82e-08		4.30453	8.07517e-06		4.58318	-1.91e-08
4.64079	5.46e-08		4.64771	-2.72e-08		4.6312	-7.66e-08		4.31272	8.07422e-06		4.59195	-1.9e-08
4.64956	5.47e-08		4.65648	-2.72e-08		4.63997	-7.42e-08		4.32091	8.07417e-06		4.60072	-1.89e-08
4.65833	5.46e-08		4.66525	-2.7e-08		4.64874	-7.35e-08		4.3291	8.07406e-06		4.60949	-1.89e-08
4.6671	5.48e-08		4.67402	-2.69e-08		4.65751	-7.43e-08		4.33728	8.07383e-06		4.61827	-1.89e-08
4.67588	5.49e-08		4.6828	-2.67e-08		4.66629	-7.5e-08		4.34547	8.074e-06		4.62704	-1.91e-08
4.68465	5.5e-08		4.69157	-2.66e-08		4.67506	-7.76e-08		4.35366	8.07425e-06		4.63581	-1.91e-08
4.69342	5.49e-08		4.70034	-2.66e-08		4.68383	-7.61e-08		4.36185	8.07448e-06		4.64458	-1.91e-08
4.70219	5.51e-08		4.70911	-2.67e-08		4.6926	-7.42e-08		4.37004	8.07403e-06		4.65335	-1.93e-08
4.71096	5.52e-08		4.71788	-2.65e-08		4.70137	-7.35e-08		4.37823	8.0734e-06		4.66213	-1.91e-08
4.71974	5.53e-08		4.72666	-2.64e-08		4.71015	-7.53e-08		4.38642	8.07321e-06		4.6709	-1.9e-08
4.72851	5.54e-08		4.73543	-2.65e-08		4.71892	-7.72e-08		4.39461	8.07353e-06		4.67967	-1.91e-08
4.73728	5.54e-08		4.7442	-2.65e-08		4.72769	-7.71e-08		4.4028	8.07329e-06		4.68844	-1.91e-08
4.74605	5.59e-08		4.75297	-2.63e-08		4.73646	-7.71e-08		4.41099	8.07288e-06		4.69721	-1.92e-08
4.75482	5.62e-08		4.76174	-2.59e-08		4.74523	-7.72e-08		4.41918	8.07255e-06		4.70599	-1.89e-08
4.7636	5.64e-08		4.77052	-2.58e-08		4.75401	-8.16e-08		4.42737	8.07249e-06		4.71476	-1.88e-08
4.77237	5.66e-08		4.77929	-2.57e-08		4.76278	-7.81e-08		4.43556	8.07323e-06		4.72353	-1.88e-08
4.78114	5.67e-08		4.78806	-2.59e-08		4.77155	-7.83e-08		4.44375	8.07363e-06		4.7323	-1.88e-08
4.78991	5.69e-08		4.79683	-2.61e-08		4.78032	-7.84e-08		4.45194	8.07331e-06		4.74107	-1.88e-08
4.79868	5.69e-08		4.8056	-2.59e-08		4.78909	-8.01e-08		4.46013	8.07325e-06		4.74985	-1.88e-08
4.80746	5.71e-08		4.81438	-2.54e-08		4.79787	-7.86e-08		4.46832	8.07368e-06		4.75862	-1.88e-08
4.81623	5.72e-08		4.82315	-2.53e-08		4.80664	-7.8e-08		4.47651	8.07386e-06		4.76739	-1.87e-08
4.825	5.71e-08		4.83192	-2.54e-08		4.81541	-7.78e-08		4.4847	8.07363e-06		4.77616	-1.87e-08
4.83377	5.69e-08		4.84069	-2.54e-08		4.82418	-7.9e-08		4.49289	8.07394e-06		4.78493	-1.87e-08
4.84254	5.71e-08		4.84946	-2.53e-08		4.83295	-8.01e-08		4.50108	8.07419e-06		4.79371	-1.88e-08
4.85132	5.73e-08		4.85824	-2.48e-08		4.84173	-8.06e-08		4.50927	8.07393e-06		4.80248	-1.91e-08
4.86009	5.73e-08		4.86701	-2.47e-08		4.8505	-8.06e-08		4.51746	8.07341e-06		4.81125	-1.92e-08
4.86886	5.74e-08		4.87578	-2.48e-08		4.85927	-8.05e-08		4.52565	8.07317e-06		4.82002	-1.91e-08
4.87763	5.72e-08		4.88455	-2.48e-08		4.86804	-8.12e-08		4.53384	8.07368e-06		4.82879	-1.9e-08
4.8864	5.76e-08		4.89332	-2.53e-08		4.87681	-7.92e-08		4.54203	8.07385e-06		4.83757	-1.91e-08
4.89518	5.77e-08		4.9021	-2.51e-08		4.88559	-7.79e-08		4.55022	8.07384e-06		4.84634	-1.91e-08
4.90395	5.78e-08		4.91087	-2.5e-08		4.89436	-7.77e-08		4.55841	8.0737e-06		4.85511	-1.88e-08
4.91272	5.78e-08		4.91964	-2.52e-08		4.90313	-7.96e-08		4.5666	8.0733e-06		4.86388	-1.87e-08
4.92149	5.81e-08		4.92841	-2.53e-08		4.9119	-8.15e-08		4.57479	8.07359e-06		4.87265	-1.87e-08
4.93026	5.85e-08		4.93718	-2.52e-08		4.92067	-8.76e-08		4.58298	8.07394e-06		4.88143	-1.87e-08
4.93904	5.88e-08		4.94596	-2.52e-08		4.92945	-8.8e-08		4.59117	8.07406e-06		4.8902	-1.88e-08
4.94781	5.9e-08		4.95473	-2.52e-08		4.93822	-8.22e-08		4.59936	8.0744e-06		4.89897	-1.88e-08
4.95658	5.93e-08		4.9635	-2.52e-08		4.94699	-8.28e-08		4.60755	8.07434e-06		4.90774	-1.9e-08
4.96535	5.95e-08		4.97227	-2.57e-08		4.95576	-8.33e-08		4.61574	8.07436e-06		4.91651	-1.89e-08
4.97412	5.96e-08		4.98104	-2.57e-08		4.96453	-8.51e-08		4.62393	8.07453e-06		4.92529	-1.91e-08
4.9829	5.88e-08		4.98982	-2.55e-08		4.97331	-8.43e-08		4.63212	8.07408e-06		4.93406	-1.9e-08
4.99167	5.89e-08		4.99859	-2.55e-08		4.98208	-8.36e-08		4.64031	8.07397e-06		4.94283	-1.9e-08
5.00044	5.96e-08		5.00736	-2.55e-08		4.99085	-8.33e-08		4.6485	8.07417e-06		4.9516	-1.9e-08
5.00921	5.97e-08		5.01613	-2.56e-08		4.99962	-8.37e-08		4.65669	8.07355e-06		4.96037	-1.91e-08
5.01798	5.97e-08		5.0249	-2.59e-08		5.00839	-8.4e-08		4.66488	8.07329e-06		4.96915	-1.93e-08
5.02676	5.97e-08		5.03368	-2.55e-08		5.01717	-8.44e-08		4.67307	8.07373e-06		4.97792	-1.92e-08
5.03553	5.98e-08		5.04245	-2.54e-08		5.02594	-8.6e-08		4.68126	8.07361e-06		4.98669	-1.91e-08
5.0443	5.99e-08		5.05122	-2.53e-08		5.03471	-8.63e-08		4.68945	8.07349e-06		4.99546	-1.92e-08
5.05307	5.99e-08		5.05999	-2.52e-08		5.04348	-8.87e-08		4.69764	8.07371e-06		5.00423	-1.92e-08
5.06184	6.04e-08		5.06876	-2.46e-08		5.05225	-9.25e-08		4.70583	8.07408e-06		5.01301	-1.91e-08
5.07062	6.07e-08		5.07754	-2.46e-08		5.06103	-9.28e-08		4.71402	8.07429e-06		5.02178	-1.91e-08
5.07939	6.08e-08		5.08631	-2.46e-08		5.0698	-9.2e-08		4.7222	8.07459e-06		5.03055	-1.93e-08
5.08816	6.08e-08		5.09508	-2.46e-08		5.07857	-9.18e-08		4.73039	8.07479e-06		5.03932	-1.98e-08
5.09693	6.06e-08		5.10385	-2.46e-08		5.08734	-9.27e-08		4.73858	8.07426e-06		5.04809	-1.97e-08
5.1057	6.05e-08		5.11262	-2.45e-08		5.09611	-9.37e-08		4.74677	8.07395e-06		5.05687	-1.97e-08
5.11448	6.08e-08		5.1214	-2.43e-08		5.10489	-9.39e-08		4.75496	8.07416e-06		5.06564	-1.96e-08
5.12325	6.1e-08		5.13017	-2.42e-08		5.11366	-9.22e-08		4.76315	8.07461e-06		5.07441	-1.98e-08
5.13202	6.12e-08		5.13894	-2.42e-08		5.12243	-9.1e-08		4.77134	8.07479e-06		5.08318	-1.98e-08
5.14079	6.14e-08		5.14771	-2.41e-08		5.1312	-9.14e-08		4.77953	8.07411e-06		5.09195	-1.98e-08
5.14956	6.16e-08		5.15648	-2.4e-08		5.13997	-9.17e-08		4.78772	8.07363e-06		5.10073	-1.97e-08
5.15834	6.18e-08		5.16526	-2.39e-08		5.14875	-9.44e-08		4.79591	8.07377e-06		5.1095	-2.01e-08
5.16711	6.19e-08		5.17403	-2.41e-08		5.15752	-9.4e-08		4.8041	8.07385e-06		5.11827	-2.03e-08
5.17588	6.24e-08		5.1828	-2.42e-08		5.16629	-9.36e-08		4.81229	8.07328e-06		5.12704	-2.03e-08
5.18465	6.26e-08		5.19157	-2.41e-08		5.17506	-9.39e-08		4.82048	8.07327e-06		5.13581	-2.03e-08
5.19342	6.27e-08		5.20034	-2.39e-08		5.18383	-9.42e-08		4.82867	8.07409e-06		5.14459	-2.04e-08
5.2022	6.28e-08		5.20912	-2.38e-08		5.19261	-9.3e-08		4.83686	8.07429e-06		5.15336	-2.09e-08
5.21097	6.3e-08		5.21789	-2.37e-08		5.20138	-9.25e-08		4.84505	8.07416e-06		5.16213	-2.09e-08
5.21974	6.32e-08		5.22666	-2.36e-08		5.21015	-9.31e-08		4.85324	8.07416e-06		5.1709	-2.1e-08
5.22851	6.33e-08		5.23543	-2.36e-08		5.21892	-9.37e-08		4.86143	8.07396e-06		5.17967	-2.11e-08
5.23728	6.35e-08		5.2442	-2.36e-08		5.22769	-9.39e-08		4.86962	8.07376e-06		5.18845	-2.13e-08
5.24606	6.36e-08		5.25298	-2.36e-08		5.23647	-9.41e-08		4.87781	8.0743e-06		5.19722	-2.17e-08
5.25483	6.37e-08		5.26175	-2.36e-08		5.24524	-9.61e-08		4.886	8.07445e-06		5.20599	-2.16e-08
5.2636	6.37e-08		5.27052	-2.39e-08		5.25401	-9.45e-08		4.89419	8.07351e-06		5.21476	-2.15e-08
5.27237	6.37e-08		5.27929	-2.36e-08		5.26278	-9.38e-08		4.90238	8.07357e-06		5.22353	-2.16e-08
5.28114	6.38e-08		5.28806	-2.35e-08		5.27155	-9.45e-08		4.91057	8.07462e-06		5.23231	-2.17e-08
5.28992	6.45e-08		5.29684	-2.36e-08		5.28033	-9.52e-08		4.91876	8.07404e-06		5.24108	-2.19e-08
5.29869	6.48e-08		5.30561	-2.36e-08		5.2891	-9.55e-08		4.92695	8.07358e-06		5.24985	-2.2e-08
5.30746	6.49e-08		5.31438	-2.37e-08		5.29787	-9.57e-08		4.93514	8.07401e-06		5.25862	-2.21e-08
5.31623	6.51e-08		5.32315	-2.37e-08		5.30664	-9.65e-08		4.94333	8.07436e-06		5.26739	-2.25e-08
5.325	6.52e-08		5.33192	-2.38e-08		5.31541	-9.89e-08		4.95152	8.07486e-06		5.27617	-2.26e-08
5.33378	6.53e-08		5.3407	-2.41e-08		5.32419	-9.95e-08		4.95971	8.07455e-06		5.28494	-2.26e-08
5.34255	6.55e-08		5.34947	-2.44e-08		5.33296	-9.94e-08		4.9679	8.07392e-06		5.29371	-2.28e-08
5.35132	6.56e-08		5.35824	-2.48e-08		5.34173	-1.01e-07		4.97609	8.07392e-06		5.30248	-2.32e-08
5.36009	6.55e-08		5.36701	-2.51e-08		5.3505	-1e-07		4.98428	8.07393e-06		5.31125	-2.33e-08
5.36886	6.56e-08		5.37578	-2.42e-08		5.35927	-9.97e-08		4.99247	8.07348e-06		5.32003	-2.33e-08
5.37764	6.57e-08		5.38456	-2.41e-08		5.36805	-1e-07		5.00066	8.07347e-06		5.3288	-2.34e-08
5.38641	6.58e-08		5.39333	-2.41e-08		5.37682	-1.01e-07		5.00885	8.07379e-06		5.33757	-2.36e-08
5.39518	6.61e-08		5.4021	-2.42e-08		5.38559	-1.01e-07		5.01704	8.07354e-06		5.34634	-2.41e-08
5.40395	6.63e-08		5.41087	-2.46e-08		5.39436	-1.01e-07		5.02523	8.07367e-06		5.35511	-2.41e-08
5.41272	6.63e-08		5.41964	-2.46e-08		5.40313	-1.01e-07		5.03342	8.07404e-06		5.36389	-2.41e-08
5.4215	6.63e-08		5.42842	-2.45e-08		5.41191	-1.01e-07		5.04161	8.07425e-06		5.37266	-2.42e-08
5.43027	6.63e-08		5.43719	-2.44e-08		5.42068	-1.02e-07		5.0498	8.0743e-06		5.38143	-2.45e-08
5.43904	6.63e-08		5.44596	-2.44e-08		5.42945	-1.01e-07		5.05799	8.07391e-06		5.3902	-2.49e-08
5.44781	6.63e-08		5.45473	-2.43e-08		5.43822	-1.01e-07		5.06618	8.07323e-06		5.39897	-2.55e-08
5.45658	6.65e-08		5.4635	-2.42e-08		5.44699	-1.01e-07		5.07437	8.07329e-06		5.40775	-2.53e-08
5.46536	6.67e-08		5.47228	-2.42e-08		5.45577	-1e-07		5.08256	8.07385e-06		5.41652	-2.53e-08
5.47413	6.69e-08		5.48105	-2.43e-08		5.46454	-9.98e-08		5.09075	8.07358e-06		5.42529	-2.53e-08
5.4829	6.73e-08		5.48982	-2.45e-08		5.47331	-1e-07		5.09894	8.07332e-06		5.43406	-2.57e-08
5.49167	6.74e-08		5.49859	-2.45e-08		5.48208	-1.01e-07		5.10712	8.07355e-06		5.44283	-2.55e-08
5.50044	6.76e-08		5.50736	-2.46e-08		5.49085	-1.01e-07		5.11531	8.07387e-06		5.45161	-2.55e-08
5.50922	6.76e-08		5.51614	-2.46e-08		5.49963	-1.02e-07		5.1235	8.07386e-06		5.46038	-2.55e-08
5.51799	6.79e-08		5.52491	-2.5e-08		5.5084	-1.02e-07		5.13169	8.07401e-06		5.46915	-2.57e-08
5.52676	6.8e-08		5.53368	-2.48e-08		5.51717	-1.01e-07		5.13988	8.0735e-06		5.47792	-2.6e-08
5.53553	6.82e-08		5.54245	-2.46e-08		5.52594	-1.01e-07		5.14807	8.0733e-06		5.48669	-2.58e-08
5.5443	6.81e-08		5.55122	-2.45e-08		5.53471	-1.02e-07		5.15626	8.07408e-06		5.49547	-2.57e-08
5.55308	6.82e-08		5.56	-2.48e-08		5.54349	-1.01e-07		5.16445	8.07367e-06		5.50424	-2.58e-08
5.56185	6.84e-08		5.56877	-2.5e-08		5.55226	-1.02e-07		5.17264	8.0734e-06		5.51301	-2.59e-08
5.57062	6.85e-08		5.57754	-2.51e-08		5.56103	-1.02e-07		5.18083	8.07363e-06		5.52178	-2.57e-08
5.57939	6.85e-08		5.58631	-2.5e-08		5.5698	-1.02e-07		5.18902	8.07348e-06		5.53055	-2.57e-08
5.58816	6.87e-08		5.59508	-2.5e-08		5.57857	-1.02e-07		5.19721	8.0735e-06		5.53933	-2.56e-08
5.59694	6.88e-08		5.60386	-2.5e-08		5.58735	-1.02e-07		5.2054	8.07365e-06		5.5481	-2.61e-08
5.60571	6.88e-08		5.61263	-2.49e-08		5.59612	-1.01e-07		5.21359	8.0739e-06		5.55687	-2.68e-08
5.61448	6.9e-08		5.6214	-2.57e-08		5.60489	-1.01e-07		5.22178	8.07396e-06		5.56564	-2.66e-08
5.62325	6.93e-08		5.63017	-2.57e-08		5.61366	-1.01e-07		5.22997	8.07367e-06		5.57441	-2.66e-08
5.63202	6.95e-08		5.63894	-2.53e-08		5.62243	-1.01e-07		5.23816	8.07368e-06		5.58319	-2.66e-08
5.6408	6.96e-08		5.64772	-2.53e-08		5.63121	-1.02e-07		5.24635	8.07347e-06		5.59196	-2.71e-08
5.64957	6.97e-08		5.65649	-2.53e-08		5.63998	-1e-07		5.25454	8.07376e-06		5.60073	-2.72e-08
5.65834	7e-08		5.66526	-2.55e-08		5.64875	-1.01e-07		5.26273	8.07459e-06		5.6095	-2.72e-08
5.66711	7.02e-08		5.67403	-2.5e-08		5.65752	-1.01e-07		5.27092	8.07425e-06		5.61827	-2.74e-08
5.67588	7.03e-08		5.6828	-2.49e-08		5.66629	-1.02e-07		5.27911	8.07378e-06		5.62705	-2.76e-08
5.68466	7.04e-08		5.69158	-2.49e-08		5.67507	-1.02e-07		5.2873	8.0738e-06		5.63582	-2.84e-08
5.69343	7.08e-08		5.70035	-2.48e-08		5.68384	-1.03e-07		5.29549	8.07385e-06		5.64459	-2.81e-08
5.7022	7.1e-08		5.70912	-2.49e-08		5.69261	-1.02e-07		5.30368	8.07428e-06		5.65336	-2.79e-08
5.71097	7.1e-08		5.71789	-2.49e-08		5.70138	-1.02e-07		5.31187	8.07446e-06		5.66213	-2.81e-08
5.71974	7.11e-08		5.72666	-2.43e-08		5.71015	-1.02e-07		5.32006	8.07419e-06		5.67091	-2.83e-08
5.72852	7.16e-08		5.73544	-2.43e-08		5.71893	-1.02e-07		5.32825	8.07466e-06		5.67968	-2.84e-08
5.73729	7.2e-08		5.74421	-2.43e-08		5.7277	-1.02e-07		5.33644	8.07535e-06		5.68845	-2.82e-08
5.74606	7.22e-08		5.75298	-2.44e-08		5.73647	-1.02e-07		5.34463	8.07536e-06		5.69722	-2.82e-08
5.75483	7.23e-08		5.76175	-2.48e-08		5.74524	-1.02e-07		5.35282	8.07549e-06		5.70599	-2.82e-08
5.7636	7.25e-08		5.77052	-2.46e-08		5.75401	-1.02e-07		5.36101	8.07559e-06		5.71477	-2.86e-08
5.77238	7.29e-08		5.7793	-2.43e-08		5.76279	-1.03e-07		5.3692	8.0753e-06		5.72354	-2.84e-08
5.78115	7.31e-08		5.78807	-2.41e-08		5.77156	-1.02e-07		5.37739	8.07529e-06		5.73231	-2.84e-08
5.78992	7.32e-08		5.79684	-2.4e-08		5.78033	-1.03e-07		5.38558	8.07492e-06		5.74108	-2.84e-08
5.79869	7.34e-08		5.80561	-2.4e-08		5.7891	-1.03e-07		5.39377	8.07414e-06		5.74985	-2.86e-08
5.80746	7.34e-08		5.81438	-2.4e-08		5.79787	-1.03e-07		5.40196	8.0745e-06		5.75863	-2.87e-08
5.81624	7.34e-08		5.82316	-2.4e-08		5.80665	-1.03e-07		5.41015	8.07478e-06		5.7674	-2.9e-08
5.82501	7.33e-08		5.83193	-2.42e-08		5.81542	-1.03e-07		5.41834	8.07477e-06		5.77617	-2.94e-08
5.83378	7.36e-08		5.8407	-2.39e-08		5.82419	-1.03e-07		5.42653	8.07499e-06		5.78494	-2.94e-08
5.84255	7.39e-08		5.84947	-2.39e-08		5.83296	-1.03e-07		5.43472	8.07471e-06		5.79371	-2.94e-08
5.85132	7.45e-08		5.85824	-2.38e-08		5.84173	-1.03e-07		5.44291	8.07451e-06		5.80249	-2.94e-08
5.8601	7.48e-08		5.86702	-2.34e-08		5.85051	-1.03e-07		5.4511	8.07451e-06		5.81126	-2.96e-08
5.86887	7.5e-08		5.87579	-2.31e-08		5.85928	-1.03e-07		5.45929	8.07443e-06		5.82003	-2.96e-08
5.87764	7.51e-08		5.88456	-2.31e-08		5.86805	-1.03e-07		5.46748	8.07469e-06		5.8288	-2.95e-08
5.88641	7.53e-08		5.89333	-2.3e-08		5.87682	-1.03e-07		5.47567	8.07493e-06		5.83757	-2.97e-08
5.89518	7.52e-08		5.9021	-2.29e-08		5.88559	-1.03e-07		5.48385	8.07497e-06		5.84635	-2.96e-08
5.90396	7.57e-08		5.91088	-2.28e-08		5.89437	-1.03e-07		5.49204	8.07544e-06		5.85512	-2.98e-08
5.91273	7.62e-08		5.91965	-2.28e-08		5.90314	-1.03e-07		5.50023	8.07511e-06		5.86389	-2.99e-08
5.9215	7.64e-08		5.92842	-2.28e-08		5.91191	-1.03e-07		5.50842	8.07511e-06		5.87266	-2.99e-08
5.93027	7.65e-08		5.93719	-2.28e-08		5.92068	-1.03e-07		5.51661	8.07487e-06		5.88143	-2.95e-08
5.93904	7.66e-08		5.94596	-2.23e-08		5.92945	-1.04e-07		5.5248	8.07374e-06		5.89021	-2.93e-08
5.94782	7.67e-08		5.95474	-2.2e-08		5.93823	-1.04e-07		5.53299	8.07421e-06		5.89898	-2.93e-08
5.95659	7.7e-08		5.96351	-2.2e-08		5.947	-1.03e-07		5.54118	8.07482e-06		5.90775	-2.92e-08
5.96536	7.72e-08		5.97228	-2.2e-08		5.95577	-1.03e-07		5.54937	8.07445e-06		5.91652	-2.92e-08
5.97413	7.75e-08		5.98105	-2.2e-08		5.96454	-1.03e-07		5.55756	8.07469e-06		5.92529	-2.92e-08
5.9829	7.76e-08		5.98982	-2.22e-08		5.97331	-1.03e-07		5.56575	8.07464e-06		5.93407	-2.93e-08
5.99168	7.78e-08		5.9986	-2.18e-08		5.98209	-1.03e-07		5.57394	8.07407e-06		5.94284	-2.99e-08
6.00045	7.8e-08		6.00737	-2.14e-08		5.99086	-1.03e-07		5.58213	8.07416e-06		5.95161	-3e-08
6.00922	7.81e-08		6.01614	-2.1e-08		5.99963	-1.03e-07		5.59032	8.07424e-06		5.96038	-3.01e-08
6.01799	7.79e-08		6.02491	-2.09e-08		6.0084	-1.03e-07		5.59851	8.07401e-06		5.96915	-3.03e-08
6.02676	7.84e-08		6.03368	-2.05e-08		6.01717	-1.03e-07		5.6067	8.07344e-06		5.97793	-3.02e-08
6.03554	7.89e-08		6.04246	-2.03e-08		6.02595	-1.04e-07		5.61489	8.07319e-06		5.9867	-3.01e-08
6.04431	7.91e-08		6.05123	-2.02e-08		6.03472	-1.04e-07		5.62308	8.07399e-06		5.99547	-3.01e-08
6.05308	7.93e-08		6.06	-2.02e-08		6.04349	-1.04e-07		5.63127	8.07439e-06		6.00424	-3.03e-08
6.06185	7.94e-08		6.06877	-2.01e-08		6.05226	-1.04e-07		5.63946	8.07399e-06		6.01301	-3.03e-08
6.07062	7.95e-08		6.07754	-2e-08		6.06103	-1.03e-07		5.64765	8.07438e-06		6.02179	-3.05e-08
6.0794	7.96e-08		6.08632	-1.96e-08		6.06981	-1.03e-07		5.65584	8.07462e-06		6.03056	-3.04e-08
6.08817	7.97e-08		6.09509	-1.95e-08		6.07858	-1.03e-07		5.66403	8.0739e-06		6.03933	-3.04e-08
6.09694	8.02e-08		6.10386	-1.94e-08		6.08735	-1.03e-07		5.67222	8.07387e-06		6.0481	-3.04e-08
6.10571	8.03e-08		6.11263	-1.94e-08		6.09612	-1.03e-07		5.68041	8.07444e-06		6.05687	-3.06e-08
6.11448	8.04e-08		6.1214	-1.93e-08		6.10489	-1.04e-07		5.6886	8.07431e-06		6.06565	-3.09e-08
6.12326	8.03e-08		6.13018	-1.94e-08		6.11367	-1.03e-07		5.69679	8.0739e-06		6.07442	-3.08e-08
6.13203	8.06e-08		6.13895	-1.95e-08		6.12244	-1.03e-07		5.70498	8.07408e-06		6.08319	-3.08e-08
6.1408	8.1e-08		6.14772	-1.91e-08		6.13121	-1.03e-07		5.71317	8.07494e-06		6.09196	-3.09e-08
6.14957	8.13e-08		6.15649	-1.89e-08		6.13998	-1.03e-07		5.72136	8.07527e-06		6.10073	-3.17e-08
6.15834	8.16e-08		6.16526	-1.87e-08		6.14875	-1.03e-07		5.72955	8.07477e-06		6.10951	-3.14e-08
6.16712	8.18e-08		6.17404	-1.86e-08		6.15753	-1.03e-07		5.73774	8.07436e-06		6.11828	-3.14e-08
6.17589	8.18e-08		6.18281	-1.86e-08		6.1663	-1.03e-07		5.74593	8.07446e-06		6.12705	-3.13e-08
6.18466	8.19e-08		6.19158	-1.86e-08		6.17507	-1.03e-07		5.75412	8.07438e-06		6.13582	-3.15e-08
6.19343	8.17e-08		6.20035	-1.82e-08		6.18384	-1.03e-07		5.76231	8.07417e-06		6.14459	-3.2e-08
6.2022	8.2e-08		6.20912	-1.79e-08		6.19261	-1.03e-07		5.7705	8.07397e-06		6.15337	-3.17e-08
6.21098	8.22e-08		6.2179	-1.8e-08		6.20139	-1.03e-07		5.77869	8.07358e-06		6.16214	-3.17e-08
6.21975	8.23e-08		6.22667	-1.8e-08		6.21016	-1.03e-07		5.78688	8.07429e-06		6.17091	-3.17e-08
6.22852	8.25e-08		6.23544	-1.81e-08		6.21893	-1.03e-07		5.79507	8.07476e-06		6.17968	-3.16e-08
6.23729	8.27e-08		6.24421	-1.78e-08		6.2277	-1.03e-07		5.80326	8.07478e-06		6.18845	-3.15e-08
6.24606	8.31e-08		6.25298	-1.76e-08		6.23647	-1.03e-07		5.81145	8.07499e-06		6.19722	-3.14e-08
6.25484	8.32e-08		6.26176	-1.74e-08		6.24525	-1.03e-07		5.81964	8.07448e-06		6.206	-3.14e-08
6.26361	8.33e-08		6.27053	-1.73e-08		6.25402	-1.02e-07		5.82783	8.07393e-06		6.21477	-3.11e-08
6.27238	8.33e-08		6.2793	-1.73e-08		6.26279	-1.02e-07		5.83602	8.07348e-06		6.22354	-3.1e-08
6.28115	8.3e-08		6.28807	-1.73e-08		6.27156	-1.02e-07		5.84421	8.07364e-06		6.23231	-3.11e-08
6.28992	8.34e-08		6.29684	-1.7e-08		6.28033	-1.02e-07		5.8524	8.07418e-06		6.24108	-3.13e-08
6.2987	8.37e-08		6.30562	-1.7e-08		6.28911	-1.02e-07		5.86059	8.07452e-06		6.24986	-3.19e-08
6.30747	8.39e-08		6.31439	-1.73e-08		6.29788	-1.02e-07		5.86877	8.07405e-06		6.25863	-3.13e-08
6.31624	8.41e-08		6.32316	-1.76e-08		6.30665	-1.02e-07		5.87696	8.07371e-06		6.2674	-3.13e-08
6.32501	8.43e-08		6.33193	-1.75e-08		6.31542	-1.02e-07		5.88515	8.07438e-06		6.27617	-3.13e-08
6.33378	8.42e-08		6.3407	-1.74e-08		6.32419	-1.02e-07		5.89334	8.07418e-06		6.28494	-3.17e-08
6.34256	8.42e-08		6.34948	-1.76e-08		6.33297	-1.02e-07		5.90153	8.07392e-06		6.29372	-3.17e-08
6.35133	8.45e-08		6.35825	-1.78e-08		6.34174	-1.02e-07		5.90972	8.07454e-06		6.30249	-3.14e-08
6.3601	8.46e-08		6.36702	-1.76e-08		6.35051	-1.02e-07		5.91791	8.07445e-06		6.31126	-3.13e-08
6.36887	8.48e-08		6.37579	-1.7e-08		6.35928	-1.02e-07		5.9261	8.07397e-06		6.32003	-3.15e-08
6.37764	8.47e-08		6.38456	-1.69e-08		6.36805	-1.02e-07		5.93429	8.07382e-06		6.3288	-3.16e-08
6.38642	8.46e-08		6.39334	-1.69e-08		6.37683	-1.01e-07		5.94248	8.07373e-06		6.33758	-3.16e-08
6.39519	8.5e-08		6.40211	-1.69e-08		6.3856	-1.01e-07		5.95067	8.07388e-06		6.34635	-3.16e-08
6.40396	8.52e-08		6.41088	-1.69e-08		6.39437	-1.01e-07		5.95886	8.07462e-06		6.35512	-3.17e-08
6.41273	8.53e-08		6.41965	-1.63e-08		6.40314	-1.01e-07		5.96705	8.07562e-06		6.36389	-3.2e-08
6.4215	8.54e-08		6.42842	-1.63e-08		6.41191	-1e-07		5.97524	8.07552e-06		6.37266	-3.19e-08
6.43028	8.52e-08		6.4372	-1.63e-08		6.42069	-1e-07		5.98343	8.07513e-06		6.38144	-3.18e-08
6.43905	8.54e-08		6.44597	-1.65e-08		6.42946	-1e-07		5.99162	8.075e-06		6.39021	-3.18e-08
6.44782	8.55e-08		6.45474	-1.62e-08		6.43823	-1e-07		5.99981	8.07476e-06		6.39898	-3.18e-08
6.45659	8.56e-08		6.46351	-1.57e-08		6.447	-1e-07		6.008	8.07474e-06		6.40775	-3.22e-08
6.46536	8.61e-08		6.47228	-1.58e-08		6.45577	-9.99e-08		6.01619	8.07444e-06		6.41652	-3.21e-08
6.47414	8.62e-08		6.48106	-1.58e-08		6.46455	-9.98e-08		6.02438	8.07451e-06		6.4253	-3.21e-08
6.48291	8.62e-08		6.48983	-1.62e-08		6.47332	-9.97e-08		6.03257	8.07461e-06		6.43407	-3.24e-08
6.49168	8.62e-08		6.4986	-1.61e-08		6.48209	-9.97e-08		6.04076	8.07432e-06		6.44284	-3.23e-08
6.50045	8.59e-08		6.50737	-1.61e-08		6.49086	-9.97e-08		6.04895	8.07423e-06		6.45161	-3.23e-08
6.50922	8.64e-08		6.51614	-1.62e-08		6.49963	-9.95e-08		6.05714	8.0741e-06		6.46038	-3.23e-08
6.518	8.66e-08		6.52492	-1.62e-08		6.50841	-9.87e-08		6.06533	8.07425e-06		6.46916	-3.26e-08
6.52677	8.66e-08		6.53369	-1.62e-08		6.51718	-9.86e-08		6.07352	8.07405e-06		6.47793	-3.3e-08
6.53554	8.67e-08		6.54246	-1.62e-08		6.52595	-9.85e-08		6.08171	8.07404e-06		6.4867	-3.31e-08
6.54431	8.68e-08		6.55123	-1.62e-08		6.53472	-9.85e-08		6.0899	8.07391e-06		6.49547	-3.25e-08
6.55308	8.68e-08		6.56	-1.63e-08		6.54349	-9.83e-08		6.09809	8.0739e-06		6.50424	-3.24e-08
6.56186	8.67e-08		6.56878	-1.65e-08		6.55227	-9.81e-08		6.10628	8.07441e-06		6.51302	-3.24e-08
6.57063	8.68e-08		6.57755	-1.66e-08		6.56104	-9.81e-08		6.11447	8.07435e-06		6.52179	-3.24e-08
6.5794	8.67e-08		6.58632	-1.64e-08		6.56981	-9.8e-08		6.12266	8.07414e-06		6.53056	-3.25e-08
6.58817	8.68e-08		6.59509	-1.64e-08		6.57858	-9.8e-08		6.13085	8.07418e-06		6.53933	-3.25e-08
6.59694	8.68e-08		6.60386	-1.64e-08		6.58735	-9.79e-08		6.13904	8.07451e-06		6.5481	-3.24e-08
6.60572	8.65e-08		6.61264	-1.66e-08		6.59613	-9.78e-08		6.14723	8.07433e-06		6.55688	-3.24e-08
6.61449	8.65e-08		6.62141	-1.71e-08		6.6049	-9.79e-08		6.15542	8.07378e-06		6.56565	-3.23e-08
6.62326	8.67e-08		6.63018	-1.7e-08		6.61367	-9.79e-08		6.16361	8.07342e-06		6.57442	-3.25e-08
6.63203	8.68e-08		6.63895	-1.7e-08		6.62244	-9.76e-08		6.1718	8.07328e-06		6.58319	-3.31e-08
6.6408	8.69e-08		6.64772	-1.7e-08		6.63121	-9.74e-08		6.17999	8.07319e-06		6.59196	-3.33e-08
6.64958	8.72e-08		6.6565	-1.75e-08		6.63999	-9.75e-08		6.18818	8.07351e-06		6.60074	-3.32e-08
6.65835	8.76e-08		6.66527	-1.81e-08		6.64876	-9.76e-08		6.19637	8.07421e-06		6.60951	-3.32e-08
6.66712	8.77e-08		6.67404	-1.8e-08		6.65753	-9.75e-08		6.20456	8.07413e-06		6.61828	-3.33e-08
6.67589	8.78e-08		6.68281	-1.79e-08		6.6663	-9.73e-08		6.21275	8.07397e-06		6.62705	-3.36e-08
6.68466	8.78e-08		6.69158	-1.82e-08		6.67507	-9.72e-08		6.22094	8.0745e-06		6.63582	-3.36e-08
6.69344	8.79e-08		6.70036	-1.85e-08		6.68385	-9.71e-08		6.22913	8.07477e-06		6.6446	-3.35e-08
6.70221	8.81e-08		6.70913	-1.86e-08		6.69262	-9.71e-08		6.23732	8.07444e-06		6.65337	-3.35e-08
6.71098	8.81e-08		6.7179	-1.87e-08		6.70139	-9.68e-08		6.24551	8.07407e-06		6.66214	-3.44e-08
6.71975	8.79e-08		6.72667	-1.93e-08		6.71016	-9.67e-08		6.25369	8.07404e-06		6.67091	-3.43e-08
6.72852	8.8e-08		6.73544	-1.98e-08		6.71893	-9.65e-08		6.26188	8.07387e-06		6.67968	-3.42e-08
6.7373	8.81e-08		6.74422	-2.01e-08		6.72771	-9.63e-08		6.27007	8.07383e-06		6.68846	-3.49e-08
6.74607	8.82e-08		6.75299	-2.03e-08		6.73648	-9.63e-08		6.27826	8.07388e-06		6.69723	-3.52e-08
6.75484	8.83e-08		6.76176	-2.05e-08		6.74525	-9.62e-08		6.28645	8.07294e-06		6.706	-3.52e-08
6.76361	8.87e-08		6.77053	-2.07e-08		6.75402	-9.58e-08		6.29464	8.07292e-06		6.71477	-3.5e-08
6.77238	8.9e-08		6.7793	-2.11e-08		6.76279	-9.59e-08		6.30283	8.07388e-06		6.72354	-3.5e-08
6.78116	8.91e-08		6.78808	-2.14e-08		6.77157	-9.6e-08		6.31102	8.07368e-06		6.73232	-3.51e-08
6.78993	8.93e-08		6.79685	-2.13e-08		6.78034	-9.63e-08		6.31921	8.07347e-06		6.74109	-3.56e-08
6.7987	8.9e-08		6.80562	-2.13e-08		6.78911	-9.61e-08		6.3274	8.07361e-06		6.74986	-3.56e-08
6.80747	8.95e-08		6.81439	-2.16e-08		6.79788	-9.53e-08		6.33559	8.0739e-06		6.75863	-3.55e-08
6.81624	8.98e-08		6.82316	-2.24e-08		6.80665	-9.51e-08		6.34378	8.0742e-06		6.7674	-3.57e-08
6.82502	8.97e-08		6.83194	-2.29e-08		6.81543	-9.5e-08		6.35197	8.07395e-06		6.77618	-3.58e-08
6.83379	8.96e-08		6.84071	-2.28e-08		6.8242	-9.5e-08		6.36016	8.07357e-06		6.78495	-3.6e-08
6.84256	9.01e-08		6.84948	-2.28e-08		6.83297	-9.5e-08		6.36835	8.07377e-06		6.79372	-3.61e-08
6.85133	9.04e-08		6.85825	-2.29e-08		6.84174	-9.48e-08		6.37654	8.07428e-06		6.80249	-3.63e-08
6.8601	9.07e-08		6.86702	-2.35e-08		6.85051	-9.46e-08		6.38473	8.07481e-06		6.81126	-3.62e-08
6.86888	9.11e-08		6.8758	-2.39e-08		6.85929	-9.42e-08		6.39292	8.07442e-06		6.82004	-3.62e-08
6.87765	9.15e-08		6.88457	-2.4e-08		6.86806	-9.4e-08		6.40111	8.07386e-06		6.82881	-3.63e-08
6.88642	9.17e-08		6.89334	-2.4e-08		6.87683	-9.38e-08		6.4093	8.07405e-06		6.83758	-3.63e-08
6.89519	9.18e-08		6.90211	-2.43e-08		6.8856	-9.36e-08		6.41749	8.07414e-06		6.84635	-3.62e-08
6.90396	9.19e-08		6.91088	-2.46e-08		6.89437	-9.35e-08		6.42568	8.07413e-06		6.85512	-3.61e-08
6.91274	9.24e-08		6.91966	-2.49e-08		6.90315	-9.34e-08		6.43387	8.07376e-06		6.8639	-3.6e-08
6.92151	9.28e-08		6.92843	-2.49e-08		6.91192	-9.32e-08		6.44206	8.07365e-06		6.87267	-3.6e-08
6.93028	9.3e-08		6.9372	-2.49e-08		6.92069	-9.29e-08		6.45025	8.07368e-06		6.88144	-3.6e-08
6.93905	9.32e-08		6.94597	-2.51e-08		6.92946	-9.28e-08		6.45844	8.07382e-06		6.89021	-3.65e-08
6.94782	9.34e-08		6.95474	-2.62e-08		6.93823	-9.26e-08		6.46663	8.074e-06		6.89898	-3.67e-08
6.9566	9.38e-08		6.96352	-2.67e-08		6.94701	-9.23e-08		6.47482	8.07371e-06		6.90776	-3.66e-08
6.96537	9.41e-08		6.97229	-2.68e-08		6.95578	-9.22e-08		6.48301	8.07348e-06		6.91653	-3.65e-08
6.97414	9.42e-08		6.98106	-2.68e-08		6.96455	-9.2e-08		6.4912	8.07319e-06		6.9253	-3.65e-08
6.98291	9.44e-08		6.98983	-2.71e-08		6.97332	-9.19e-08		6.49939	8.07336e-06		6.93407	-3.67e-08
6.99168	9.45e-08		6.9986	-2.76e-08		6.98209	-9.19e-08		6.50758	8.07356e-06		6.94284	-3.66e-08
7.00046	9.47e-08		7.00738	-2.78e-08		6.99087	-9.18e-08		6.51577	8.0739e-06		6.95162	-3.65e-08
7.00923	9.48e-08		7.01615	-2.8e-08		6.99964	-9.13e-08		6.52396	8.0742e-06		6.96039	-3.65e-08
7.018	9.48e-08		7.02492	-2.81e-08		7.00841	-9.08e-08		6.53215	8.07405e-06		6.96916	-3.66e-08
7.02677	9.54e-08		7.03369	-2.83e-08		7.01718	-9.03e-08		6.54034	8.07444e-06		6.97793	-3.63e-08
7.03554	9.55e-08		7.04246	-2.88e-08		7.02595	-9.02e-08		6.54853	8.07488e-06		6.9867	-3.62e-08
7.04432	9.57e-08		7.05124	-2.87e-08		7.03473	-9.01e-08		6.55672	8.07428e-06		6.99548	-3.62e-08
7.05309	9.63e-08		7.06001	-2.87e-08		7.0435	-9.01e-08		6.56491	8.07393e-06		7.00425	-3.6e-08
7.06186	9.64e-08		7.06878	-2.87e-08		7.05227	-8.98e-08		6.5731	8.07424e-06		7.01302	-3.59e-08
7.07063	9.66e-08		7.07755	-2.89e-08		7.06104	-8.95e-08		6.58129	8.07434e-06		7.02179	-3.6e-08
7.0794	9.68e-08		7.08632	-2.96e-08		7.06981	-8.92e-08		6.58948	8.07418e-06		7.03056	-3.6e-08
7.08818	9.71e-08		7.0951	-2.98e-08		7.07859	-8.87e-08		6.59767	8.07416e-06		7.03934	-3.62e-08
7.09695	9.72e-08		7.10387	-2.98e-08		7.08736	-8.83e-08		6.60586	8.07441e-06		7.04811	-3.64e-08
7.10572	9.81e-08		7.11264	-2.98e-08		7.09613	-8.81e-08		6.61405	8.07485e-06		7.05688	-3.58e-08
7.11449	9.86e-08		7.12141	-3.03e-08		7.1049	-8.79e-08		6.62224	8.07479e-06		7.06565	-3.57e-08
7.12326	9.89e-08		7.13018	-3.03e-08		7.11367	-8.78e-08		6.63043	8.07416e-06		7.07442	-3.57e-08
7.13204	9.91e-08		7.13896	-3.03e-08		7.12245	-8.76e-08		6.63861	8.07407e-06		7.0832	-3.56e-08
7.14081	9.92e-08		7.14773	-3.05e-08		7.13122	-8.74e-08		6.6468	8.07414e-06		7.09197	-3.56e-08
7.14958	9.95e-08		7.1565	-3.06e-08		7.13999	-8.69e-08		6.65499	8.07353e-06		7.10074	-3.56e-08
7.15835	9.96e-08		7.16527	-3.08e-08		7.14876	-8.68e-08		6.66318	8.07334e-06		7.10951	-3.56e-08
7.16712	9.98e-08		7.17404	-3.15e-08		7.15753	-8.67e-08		6.67137	8.07417e-06		7.11828	-3.56e-08
7.1759	1e-07		7.18282	-3.18e-08		7.16631	-8.66e-08		6.67956	8.07414e-06		7.12706	-3.56e-08
7.18467	1e-07		7.19159	-3.16e-08		7.17508	-8.63e-08		6.68775	8.07366e-06		7.13583	-3.56e-08
7.19344	1e-07		7.20036	-3.16e-08		7.18385	-8.63e-08		6.69594	8.07361e-06		7.1446	-3.56e-08
7.20221	1.01e-07		7.20913	-3.17e-08		7.19262	-8.62e-08		6.70413	8.07348e-06		7.15337	-3.62e-08
7.21098	1.01e-07		7.2179	-3.18e-08		7.20139	-8.62e-08		6.71232	8.07365e-06		7.16214	-3.59e-08
7.21976	1.01e-07		7.22668	-3.21e-08		7.21017	-8.57e-08		6.72051	8.0738e-06		7.17092	-3.59e-08
7.22853	1.02e-07		7.23545	-3.19e-08		7.21894	-8.51e-08		6.7287	8.07401e-06		7.17969	-3.59e-08
7.2373	1.02e-07		7.24422	-3.19e-08		7.22771	-8.49e-08		6.73689	8.07442e-06		7.18846	-3.59e-08
7.24607	1.02e-07		7.25299	-3.19e-08		7.23648	-8.48e-08		6.74508	8.0742e-06		7.19723	-3.6e-08
7.25484	1.03e-07		7.26176	-3.2e-08		7.24525	-8.45e-08		6.75327	8.07409e-06		7.206	-3.58e-08
7.26362	1.03e-07		7.27054	-3.19e-08		7.25403	-8.41e-08		6.76146	8.07411e-06		7.21478	-3.58e-08
7.27239	1.04e-07		7.27931	-3.19e-08		7.2628	-8.38e-08		6.76965	8.0737e-06		7.22355	-3.57e-08
7.28116	1.04e-07		7.28808	-3.19e-08		7.27157	-8.36e-08		6.77784	8.07317e-06		7.23232	-3.53e-08
7.28993	1.04e-07		7.29685	-3.2e-08		7.28034	-8.35e-08		6.78603	8.07252e-06		7.24109	-3.53e-08
7.2987	1.05e-07		7.30562	-3.2e-08		7.28911	-8.35e-08		6.79422	8.07164e-06		7.24986	-3.53e-08
7.30748	1.05e-07		7.3144	-3.21e-08		7.29789	-8.32e-08		6.80241	8.07176e-06		7.25864	-3.56e-08
7.31625	1.05e-07		7.32317	-3.27e-08		7.30666	-8.27e-08		6.8106	8.07243e-06		7.26741	-3.5e-08
7.32502	1.06e-07		7.33194	-3.25e-08		7.31543	-8.24e-08		6.81879	8.07309e-06		7.27618	-3.47e-08
7.33379	1.06e-07		7.34071	-3.24e-08		7.3242	-8.25e-08		6.82698	8.07368e-06		7.28495	-3.46e-08
7.34256	1.06e-07		7.34948	-3.23e-08		7.33297	-8.26e-08		6.83517	8.07393e-06		7.29372	-3.43e-08
7.35134	1.07e-07		7.35826	-3.23e-08		7.34175	-8.24e-08		6.84336	8.0741e-06		7.3025	-3.43e-08
7.36011	1.07e-07		7.36703	-3.23e-08		7.35052	-8.23e-08		6.85155	8.07372e-06		7.31127	-3.44e-08
7.36888	1.07e-07		7.3758	-3.26e-08		7.35929	-8.21e-08		6.85974	8.07372e-06		7.32004	-3.46e-08
7.37765	1.07e-07		7.38457	-3.26e-08		7.36806	-8.2e-08		6.86793	8.07413e-06		7.32881	-3.45e-08
7.38642	1.08e-07		7.39334	-3.22e-08		7.37683	-8.21e-08		6.87612	8.07442e-06		7.33758	-3.46e-08
7.3952	1.08e-07		7.40212	-3.21e-08		7.38561	-8.22e-08		6.88431	8.07421e-06		7.34636	-3.45e-08
7.40397	1.08e-07		7.41089	-3.21e-08		7.39438	-8.16e-08		6.8925	8.07331e-06		7.35513	-3.44e-08
7.41274	1.09e-07		7.41966	-3.22e-08		7.40315	-8.15e-08		6.90069	8.07292e-06		7.3639	-3.44e-08
7.42151	1.09e-07		7.42843	-3.21e-08		7.41192	-8.13e-08		6.90888	8.07337e-06		7.37267	-3.44e-08
7.43028	1.09e-07		7.4372	-3.19e-08		7.42069	-8.09e-08		6.91707	8.07365e-06		7.38144	-3.44e-08
7.43906	1.09e-07		7.44598	-3.18e-08		7.42947	-8.07e-08		6.92526	8.0738e-06		7.39022	-3.42e-08
7.44783	1.1e-07		7.45475	-3.18e-08		7.43824	-8.05e-08		6.93345	8.07366e-06		7.39899	-3.4e-08
7.4566	1.1e-07		7.46352	-3.17e-08		7.44701	-8.02e-08		6.94164	8.07365e-06		7.40776	-3.41e-08
7.46537	1.1e-07		7.47229	-3.16e-08		7.45578	-7.99e-08		6.94983	8.07379e-06		7.41653	-3.42e-08
7.47415	1.1e-07		7.48106	-3.15e-08		7.46455	-7.93e-08		6.95802	8.07335e-06		7.4253	-3.44e-08
7.48292	1.11e-07		7.48984	-3.14e-08		7.47333	-7.92e-08		6.96621	8.07283e-06		7.43408	-3.43e-08
7.49169	1.11e-07		7.49861	-3.13e-08		7.4821	-7.91e-08		6.9744	8.07266e-06		7.44285	-3.43e-08
7.50046	1.11e-07		7.50738	-3.11e-08		7.49087	-7.88e-08		6.98259	8.07351e-06		7.45162	-3.43e-08
7.50923	1.12e-07		7.51615	-3.1e-08		7.49964	-7.86e-08		6.99078	8.07395e-06		7.46039	-3.42e-08
7.51801	1.12e-07		7.52492	-3.09e-08		7.50841	-7.83e-08		6.99897	8.07354e-06		7.46916	-3.42e-08
7.52678	1.12e-07		7.5337	-3.12e-08		7.51719	-7.79e-08		7.00716	8.07387e-06		7.47794	-3.41e-08
7.53555	1.13e-07		7.54247	-3.14e-08		7.52596	-7.75e-08		7.01534	8.07411e-06		7.48671	-3.44e-08
7.54432	1.13e-07		7.55124	-3.15e-08		7.53473	-7.72e-08		7.02353	8.0737e-06		7.49548	-3.48e-08
7.55309	1.13e-07		7.56001	-3.14e-08		7.5435	-7.7e-08		7.03172	8.07392e-06		7.50425	-3.44e-08
7.56187	1.14e-07		7.56878	-3.12e-08		7.55227	-7.69e-08		7.03991	8.07457e-06		7.51302	-3.43e-08
7.57064	1.14e-07		7.57756	-3.11e-08		7.56105	-7.69e-08		7.0481	8.07417e-06		7.5218	-3.45e-08
7.57941	1.14e-07		7.58633	-3.11e-08		7.56982	-7.69e-08		7.05629	8.07366e-06		7.53057	-3.47e-08
7.58818	1.14e-07		7.5951	-3.12e-08		7.57859	-7.68e-08		7.06448	8.07403e-06		7.53934	-3.44e-08
7.59695	1.14e-07		7.60387	-3.13e-08		7.58736	-7.64e-08		7.07267	8.07388e-06		7.54811	-3.43e-08
7.60573	1.15e-07		7.61264	-3.08e-08		7.59613	-7.62e-08		7.08086	8.07391e-06		7.55688	-3.43e-08
7.6145	1.15e-07		7.62142	-3.08e-08		7.60491	-7.61e-08		7.08905	8.0743e-06		7.56566	-3.43e-08
7.62327	1.15e-07		7.63019	-3.08e-08		7.61368	-7.6e-08		7.09724	8.07391e-06		7.57443	-3.38e-08
7.63204	1.15e-07		7.63896	-3.1e-08		7.62245	-7.6e-08		7.10543	8.07373e-06		7.5832	-3.37e-08
7.64081	1.16e-07		7.64773	-3.13e-08		7.63122	-7.59e-08		7.11362	8.07358e-06		7.59197	-3.36e-08
7.64959	1.17e-07		7.6565	-3.12e-08		7.63999	-7.53e-08		7.12181	8.07357e-06		7.60074	-3.35e-08
7.65836	1.17e-07		7.66528	-3.12e-08		7.64877	-7.51e-08		7.13	8.07397e-06		7.60952	-3.35e-08
7.66713	1.17e-07		7.67405	-3.13e-08		7.65754	-7.48e-08		7.13819	8.07386e-06		7.61829	-3.35e-08
7.6759	1.17e-07		7.68282	-3.15e-08		7.66631	-7.48e-08		7.14638	8.07373e-06		7.62706	-3.35e-08
7.68467	1.18e-07		7.69159	-3.18e-08		7.67508	-7.48e-08		7.15457	8.07381e-06		7.63583	-3.37e-08
7.69345	1.18e-07		7.70036	-3.19e-08		7.68385	-7.46e-08		7.16276	8.07369e-06		7.6446	-3.38e-08
7.70222	1.18e-07		7.70914	-3.19e-08		7.69263	-7.44e-08		7.17095	8.07344e-06		7.65338	-3.37e-08
7.71099	1.18e-07		7.71791	-3.21e-08		7.7014	-7.46e-08		7.17914	8.07295e-06		7.66215	-3.36e-08
7.71976	1.19e-07		7.72668	-3.24e-08		7.71017	-7.48e-08		7.18733	8.07299e-06		7.67092	-3.37e-08
7.72853	1.19e-07		7.73545	-3.26e-08		7.71894	-7.42e-08		7.19552	8.0736e-06		7.67969	-3.39e-08
7.73731	1.19e-07		7.74422	-3.28e-08		7.72771	-7.39e-08		7.20371	8.07337e-06		7.68846	-3.39e-08
7.74608	1.2e-07		7.753	-3.29e-08		7.73649	-7.38e-08		7.2119	8.07308e-06		7.69724	-3.39e-08
7.75485	1.2e-07		7.76177	-3.29e-08		7.74526	-7.38e-08		7.22009	8.07318e-06		7.70601	-3.38e-08
7.76362	1.2e-07		7.77054	-3.36e-08		7.75403	-7.38e-08		7.22828	8.07274e-06		7.71478	-3.42e-08
7.77239	1.2e-07		7.77931	-3.38e-08		7.7628	-7.36e-08		7.23647	8.07277e-06		7.72355	-3.4e-08
7.78117	1.2e-07		7.78808	-3.37e-08		7.77157	-7.35e-08		7.24466	8.07321e-06		7.73232	-3.39e-08
7.78994	1.2e-07		7.79686	-3.36e-08		7.78035	-7.34e-08		7.25285	8.07302e-06		7.7411	-3.39e-08
7.79871	1.21e-07		7.80563	-3.38e-08		7.78912	-7.33e-08		7.26104	8.07325e-06		7.74987	-3.43e-08
7.80748	1.21e-07		7.8144	-3.4e-08		7.79789	-7.3e-08		7.26923	8.07356e-06		7.75864	-3.35e-08
7.81625	1.21e-07		7.82317	-3.41e-08		7.80666	-7.29e-08		7.27742	8.07322e-06		7.76741	-3.34e-08
7.82503	1.21e-07		7.83194	-3.42e-08		7.81543	-7.28e-08		7.28561	8.07337e-06		7.77618	-3.34e-08
7.8338	1.22e-07		7.84072	-3.48e-08		7.82421	-7.29e-08		7.2938	8.07363e-06		7.78496	-3.34e-08
7.84257	1.22e-07		7.84949	-3.51e-08		7.83298	-7.28e-08		7.30199	8.07337e-06		7.79373	-3.34e-08
7.85134	1.23e-07		7.85826	-3.52e-08		7.84175	-7.27e-08		7.31018	8.07342e-06		7.8025	-3.33e-08
7.86011	1.23e-07		7.86703	-3.52e-08		7.85052	-7.26e-08		7.31837	8.07316e-06		7.81127	-3.35e-08
7.86889	1.23e-07		7.8758	-3.51e-08		7.85929	-7.25e-08		7.32656	8.07318e-06		7.82004	-3.4e-08
7.87766	1.23e-07		7.88458	-3.52e-08		7.86807	-7.3e-08		7.33475	8.0731e-06		7.82882	-3.38e-08
7.88643	1.24e-07		7.89335	-3.52e-08		7.87684	-7.26e-08		7.34294	8.07283e-06		7.83759	-3.35e-08
7.8952	1.25e-07		7.90212	-3.56e-08		7.88561	-7.26e-08		7.35113	8.07345e-06		7.84636	-3.34e-08
7.90397	1.25e-07		7.91089	-3.6e-08		7.89438	-7.25e-08		7.35932	8.07402e-06		7.85513	-3.35e-08
7.91275	1.26e-07		7.91966	-3.63e-08		7.90315	-7.26e-08		7.36751	8.07378e-06		7.8639	-3.36e-08
7.92152	1.26e-07		7.92844	-3.65e-08		7.91193	-7.23e-08		7.3757	8.07349e-06		7.87268	-3.34e-08
7.93029	1.26e-07		7.93721	-3.67e-08		7.9207	-7.23e-08		7.38389	8.07389e-06		7.88145	-3.33e-08
7.93906	1.26e-07		7.94598	-3.67e-08		7.92947	-7.22e-08		7.39208	8.07387e-06		7.89022	-3.33e-08
7.94783	1.27e-07		7.95475	-3.66e-08		7.93824	-7.24e-08		7.40026	8.07382e-06		7.89899	-3.33e-08
7.95661	1.27e-07		7.96352	-3.65e-08		7.94701	-7.24e-08		7.40845	8.07446e-06		7.90776	-3.33e-08
7.96538	1.27e-07		7.9723	-3.65e-08		7.95579	-7.21e-08		7.41664	8.07461e-06		7.91654	-3.29e-08
7.97415	1.27e-07		7.98107	-3.65e-08		7.96456	-7.18e-08		7.42483	8.07457e-06		7.92531	-3.29e-08
7.98292	1.27e-07		7.98984	-3.66e-08		7.97333	-7.13e-08		7.43302	8.07467e-06		7.93408	-3.3e-08
7.99169	1.27e-07		7.99861	-3.67e-08		7.9821	-7.12e-08		7.44121	8.07494e-06		7.94285	-3.31e-08
8.00047	1.27e-07		8.00738	-3.65e-08		7.99087	-7.11e-08		7.4494	8.07492e-06		7.95162	-3.3e-08
8.00924	1.27e-07		8.01616	-3.64e-08		7.99965	-7.11e-08		7.45759	8.07459e-06		7.9604	-3.28e-08
8.01801	1.28e-07		8.02493	-3.61e-08		8.00842	-7.11e-08		7.46578	8.07445e-06		7.96917	-3.28e-08
8.02678	1.28e-07		8.0337	-3.58e-08		8.01719	-7.11e-08		7.47397	8.07434e-06		7.97794	-3.28e-08
8.03555	1.29e-07		8.04247	-3.56e-08		8.02596	-7.09e-08		7.48216	8.07425e-06		7.98671	-3.28e-08
8.04433	1.29e-07		8.05124	-3.55e-08		8.03473	-7.08e-08		7.49035	8.07402e-06		7.99548	-3.29e-08
8.0531	1.29e-07		8.06002	-3.58e-08		8.04351	-7.08e-08		7.49854	8.07405e-06		8.00426	-3.28e-08
8.06187	1.29e-07		8.06879	-3.61e-08		8.05228	-7.07e-08		7.50673	8.07407e-06		8.01303	-3.26e-08
8.07064	1.29e-07		8.07756	-3.67e-08		8.06105	-7.06e-08		7.51492	8.07411e-06		8.0218	-3.23e-08
8.07941	1.3e-07		8.08633	-3.64e-08		8.06982	-7.07e-08		7.52311	8.07372e-06		8.03057	-3.21e-08
8.08819	1.3e-07		8.0951	-3.63e-08		8.07859	-7.06e-08		7.5313	8.07317e-06		8.03934	-3.21e-08
8.09696	1.3e-07		8.10388	-3.62e-08		8.08737	-6.98e-08		7.53949	8.07362e-06		8.04812	-3.2e-08
8.10573	1.3e-07		8.11265	-3.63e-08		8.09614	-6.98e-08		7.54768	8.07427e-06		8.05689	-3.21e-08
8.1145	1.31e-07		8.12142	-3.64e-08		8.10491	-6.98e-08		7.55587	8.07439e-06		8.06566	-3.21e-08
8.12327	1.31e-07		8.13019	-3.64e-08		8.11368	-6.98e-08		7.56406	8.07448e-06		8.07443	-3.2e-08
8.13205	1.31e-07		8.13896	-3.65e-08		8.12245	-6.98e-08		7.57225	8.0744e-06		8.0832	-3.22e-08
8.14082	1.31e-07		8.14774	-3.66e-08		8.13123	-6.98e-08		7.58044	8.07444e-06		8.09198	-3.19e-08
8.14959	1.31e-07		8.15651	-3.66e-08		8.14	-6.97e-08		7.58863	8.07444e-06		8.10075	-3.18e-08
8.15836	1.31e-07		8.16528	-3.68e-08		8.14877	-7e-08		7.59682	8.07433e-06		8.10952	-3.18e-08
8.16713	1.32e-07		8.17405	-3.66e-08		8.15754	-7e-08		7.60501	8.07415e-06		8.11829	-3.18e-08
8.17591	1.31e-07		8.18282	-3.63e-08		8.16631	-7e-08		7.6132	8.07394e-06		8.12706	-3.14e-08
8.18468	1.32e-07		8.1916	-3.62e-08		8.17509	-6.95e-08		7.62139	8.07444e-06		8.13584	-3.13e-08
8.19345	1.32e-07		8.20037	-3.61e-08		8.18386	-6.95e-08		7.62958	8.075e-06		8.14461	-3.12e-08
8.20222	1.32e-07		8.20914	-3.58e-08		8.19263	-6.94e-08		7.63777	8.07503e-06		8.15338	-3.13e-08
8.21099	1.33e-07		8.21791	-3.55e-08		8.2014	-6.95e-08		7.64596	8.0744e-06		8.16215	-3.13e-08
8.21977	1.33e-07		8.22668	-3.55e-08		8.21017	-6.96e-08		7.65415	8.07427e-06		8.17092	-3.11e-08
8.22854	1.33e-07		8.23546	-3.56e-08		8.21895	-6.95e-08		7.66234	8.07461e-06		8.1797	-3.08e-08
8.23731	1.34e-07		8.24423	-3.58e-08		8.22772	-6.95e-08		7.67053	8.07441e-06		8.18847	-3.06e-08
8.24608	1.34e-07		8.253	-3.56e-08		8.23649	-6.95e-08		7.67872	8.07427e-06		8.19724	-3.05e-08
8.25485	1.34e-07		8.26177	-3.56e-08		8.24526	-6.94e-08		7.68691	8.07415e-06		8.20601	-3.05e-08
8.26363	1.34e-07		8.27054	-3.56e-08		8.25403	-6.95e-08		7.6951	8.07432e-06		8.21478	-3.04e-08
8.2724	1.34e-07		8.27932	-3.57e-08		8.26281	-6.95e-08		7.70329	8.07462e-06		8.22356	-3.05e-08
8.28117	1.34e-07		8.28809	-3.57e-08		8.27158	-6.96e-08		7.71148	8.07401e-06		8.23233	-3.08e-08
8.28994	1.35e-07		8.29686	-3.55e-08		8.28035	-6.99e-08		7.71967	8.07403e-06		8.2411	-3.07e-08
8.29871	1.35e-07		8.30563	-3.53e-08		8.28912	-6.97e-08		7.72786	8.07437e-06		8.24987	-3.02e-08
8.30749	1.35e-07		8.3144	-3.52e-08		8.29789	-6.95e-08		7.73605	8.07444e-06		8.25864	-3.03e-08
8.31626	1.35e-07		8.32318	-3.52e-08		8.30667	-6.96e-08		7.74424	8.07513e-06		8.26742	-3.04e-08
8.32503	1.35e-07		8.33195	-3.52e-08		8.31544	-6.96e-08		7.75243	8.07515e-06		8.27619	-3.06e-08
8.3338	1.35e-07		8.34072	-3.5e-08		8.32421	-7e-08		7.76062	8.07449e-06		8.28496	-3.05e-08
8.34257	1.36e-07		8.34949	-3.5e-08		8.33298	-6.97e-08		7.76881	8.07448e-06		8.29373	-3.04e-08
8.35135	1.36e-07		8.35826	-3.5e-08		8.34175	-6.95e-08		7.777	8.07445e-06		8.3025	-3.04e-08
8.36012	1.36e-07		8.36704	-3.5e-08		8.35053	-6.93e-08		7.78518	8.07414e-06		8.31128	-3.04e-08
8.36889	1.37e-07		8.37581	-3.44e-08		8.3593	-6.92e-08		7.79337	8.07421e-06		8.32005	-3.04e-08
8.37766	1.37e-07		8.38458	-3.43e-08		8.36807	-6.92e-08		7.80156	8.0742e-06		8.32882	-3.04e-08
8.38643	1.37e-07		8.39335	-3.42e-08		8.37684	-6.88e-08		7.80975	8.07452e-06		8.33759	-3.02e-08
8.39521	1.37e-07		8.40212	-3.42e-08		8.38561	-6.87e-08		7.81794	8.07485e-06		8.34636	-3.02e-08
8.40398	1.37e-07		8.4109	-3.42e-08		8.39439	-6.87e-08		7.82613	8.0747e-06		8.35514	-3.02e-08
8.41275	1.37e-07		8.41967	-3.43e-08		8.40316	-6.86e-08		7.83432	8.07499e-06		8.36391	-3.03e-08
8.42152	1.38e-07		8.42844	-3.4e-08		8.41193	-6.92e-08		7.84251	8.07558e-06		8.37268	-3.03e-08
8.43029	1.38e-07		8.43721	-3.39e-08		8.4207	-6.88e-08		7.8507	8.07561e-06		8.38145	-3.04e-08
8.43907	1.38e-07		8.44598	-3.38e-08		8.42947	-6.86e-08		7.85889	8.07581e-06		8.39022	-3.06e-08
8.44784	1.38e-07		8.45476	-3.37e-08		8.43825	-6.86e-08		7.86708	8.07605e-06		8.399	-3.04e-08
8.45661	1.39e-07		8.46353	-3.37e-08		8.44702	-6.85e-08		7.87527	8.07537e-06		8.40777	-3.03e-08
8.46538	1.39e-07		8.4723	-3.37e-08		8.45579	-6.88e-08		7.88346	8.07497e-06		8.41654	-3.02e-08
8.47415	1.39e-07		8.48107	-3.38e-08		8.46456	-6.84e-08		7.89165	8.07494e-06		8.42531	-2.96e-08
8.48293	1.39e-07		8.48984	-3.41e-08		8.47333	-6.81e-08		7.89984	8.07494e-06		8.43408	-2.93e-08
8.4917	1.39e-07		8.49862	-3.4e-08		8.48211	-6.83e-08		7.90803	8.0751e-06		8.44286	-2.93e-08
8.50047	1.39e-07		8.50739	-3.39e-08		8.49088	-6.86e-08		7.91622	8.07524e-06		8.45163	-2.92e-08
8.50924	1.4e-07		8.51616	-3.38e-08		8.49965	-6.95e-08		7.92441	8.07506e-06		8.4604	-2.92e-08
8.51801	1.39e-07		8.52493	-3.4e-08		8.50842	-6.93e-08		7.9326	8.07477e-06		8.46917	-2.93e-08
8.52679	1.4e-07		8.5337	-3.42e-08		8.51719	-6.92e-08		7.94079	8.07482e-06		8.47794	-2.92e-08
8.53556	1.4e-07		8.54248	-3.37e-08		8.52597	-6.95e-08		7.94898	8.07453e-06		8.48672	-2.9e-08
8.54433	1.4e-07		8.55125	-3.33e-08		8.53474	-6.97e-08		7.95717	8.07454e-06		8.49549	-2.89e-08
8.5531	1.4e-07		8.56002	-3.31e-08		8.54351	-6.97e-08		7.96536	8.07496e-06		8.50426	-2.88e-08
8.56187	1.4e-07		8.56879	-3.31e-08		8.55228	-6.96e-08		7.97355	8.07493e-06		8.51303	-2.86e-08
8.57065	1.41e-07		8.57756	-3.31e-08		8.56105	-6.95e-08		7.98174	8.07455e-06		8.5218	-2.87e-08
8.57942	1.41e-07		8.58634	-3.31e-08		8.56983	-6.94e-08		7.98993	8.07406e-06		8.53058	-2.87e-08
8.58819	1.41e-07		8.59511	-3.3e-08		8.5786	-6.96e-08		7.99812	8.07425e-06		8.53935	-2.9e-08
8.59696	1.41e-07		8.60388	-3.3e-08		8.58737	-6.97e-08		8.00631	8.0745e-06		8.54812	-2.87e-08
8.60573	1.42e-07		8.61265	-3.3e-08		8.59614	-6.99e-08		8.0145	8.07365e-06		8.55689	-2.84e-08
8.61451	1.41e-07		8.62142	-3.27e-08		8.60491	-7.02e-08		8.02269	8.07349e-06		8.56566	-2.82e-08
8.62328	1.42e-07		8.6302	-3.26e-08		8.61369	-7.02e-08		8.03088	8.07455e-06		8.57444	-2.79e-08
8.63205	1.42e-07		8.63897	-3.26e-08		8.62246	-7.08e-08		8.03907	8.0747e-06		8.58321	-2.77e-08
8.64082	1.42e-07		8.64774	-3.25e-08		8.63123	-7.1e-08		8.04726	8.07427e-06		8.59198	-2.76e-08
8.64959	1.43e-07		8.65651	-3.25e-08		8.64	-7.04e-08		8.05545	8.07472e-06		8.60075	-2.76e-08
8.65837	1.43e-07		8.66528	-3.28e-08		8.64877	-7.05e-08		8.06364	8.07469e-06		8.60952	-2.75e-08
8.66714	1.43e-07		8.67406	-3.31e-08		8.65755	-7.06e-08		8.07183	8.07402e-06		8.6183	-2.74e-08
8.67591	1.42e-07		8.68283	-3.34e-08		8.66632	-7.15e-08		8.08002	8.07412e-06		8.62707	-2.73e-08
8.68468	1.43e-07		8.6916	-3.31e-08		8.67509	-7.14e-08		8.08821	8.07414e-06		8.63584	-2.72e-08
8.69345	1.43e-07		8.70037	-3.31e-08		8.68386	-7.14e-08		8.0964	8.07399e-06		8.64461	-2.71e-08
8.70223	1.43e-07		8.70914	-3.31e-08		8.69263	-7.15e-08		8.10459	8.07455e-06		8.65338	-2.7e-08
8.711	1.43e-07		8.71792	-3.31e-08		8.70141	-7.21e-08		8.11278	8.07485e-06		8.66216	-2.69e-08
8.71977	1.43e-07		8.72669	-3.31e-08		8.71018	-7.21e-08		8.12097	8.07457e-06		8.67093	-2.69e-08
8.72854	1.43e-07		8.73546	-3.28e-08		8.71895	-7.2e-08		8.12916	8.07444e-06		8.6797	-2.7e-08
8.73731	1.44e-07		8.74423	-3.28e-08		8.72772	-7.2e-08		8.13735	8.07465e-06		8.68847	-2.73e-08
8.74609	1.44e-07		8.753	-3.28e-08		8.73649	-7.27e-08		8.14554	8.07477e-06		8.69724	-2.71e-08
8.75486	1.44e-07		8.76178	-3.28e-08		8.74527	-7.35e-08		8.15373	8.07456e-06		8.70602	-2.68e-08
8.76363	1.44e-07		8.77055	-3.3e-08		8.75404	-7.39e-08		8.16192	8.0748e-06		8.71479	-2.67e-08
8.7724	1.44e-07		8.77932	-3.31e-08		8.76281	-7.38e-08		8.1701	8.07509e-06		8.72356	-2.67e-08
8.78117	1.44e-07		8.78809	-3.3e-08		8.77158	-7.38e-08		8.17829	8.0748e-06		8.73233	-2.67e-08
8.78995	1.44e-07		8.79686	-3.3e-08		8.78035	-7.39e-08		8.18648	8.07471e-06		8.7411	-2.57e-08
8.79872	1.44e-07		8.80564	-3.3e-08		8.78913	-7.46e-08		8.19467	8.07486e-06		8.74988	-2.57e-08
8.80749	1.44e-07		8.81441	-3.31e-08		8.7979	-7.51e-08		8.20286	8.07517e-06		8.75865	-2.56e-08
8.81626	1.44e-07		8.82318	-3.3e-08		8.80667	-7.53e-08		8.21105	8.07497e-06		8.76742	-2.55e-08
8.82503	1.44e-07		8.83195	-3.3e-08		8.81544	-7.54e-08		8.21924	8.07454e-06		8.77619	-2.53e-08
8.83381	1.44e-07		8.84072	-3.31e-08		8.82421	-7.58e-08		8.22743	8.07426e-06		8.78496	-2.46e-08
8.84258	1.44e-07		8.8495	-3.32e-08		8.83299	-7.6e-08		8.23562	8.07467e-06		8.79374	-2.45e-08
8.85135	1.45e-07		8.85827	-3.35e-08		8.84176	-7.6e-08		8.24381	8.07476e-06		8.80251	-2.44e-08
8.86012	1.45e-07		8.86704	-3.33e-08		8.85053	-7.6e-08		8.252	8.07395e-06		8.81128	-2.36e-08
8.86889	1.45e-07		8.87581	-3.32e-08		8.8593	-7.62e-08		8.26019	8.07382e-06		8.82005	-2.35e-08
8.87767	1.45e-07		8.88458	-3.32e-08		8.86807	-7.68e-08		8.26838	8.07432e-06		8.82882	-2.35e-08
8.88644	1.45e-07		8.89336	-3.33e-08		8.87685	-7.7e-08		8.27657	8.07445e-06		8.8376	-2.36e-08
8.89521	1.45e-07		8.90213	-3.28e-08		8.88562	-7.69e-08		8.28476	8.07468e-06		8.84637	-2.38e-08
8.90398	1.45e-07		8.9109	-3.29e-08		8.89439	-7.7e-08		8.29295	8.07535e-06		8.85514	-2.32e-08
8.91275	1.45e-07		8.91967	-3.3e-08		8.90316	-7.7e-08		8.30114	8.07529e-06		8.86391	-2.31e-08
8.92153	1.45e-07		8.92844	-3.33e-08		8.91193	-7.72e-08		8.30933	8.07474e-06		8.87268	-2.29e-08
8.9303	1.45e-07		8.93722	-3.33e-08		8.92071	-7.75e-08		8.31752	8.07479e-06		8.88146	-2.27e-08
8.93907	1.45e-07		8.94599	-3.32e-08		8.92948	-7.78e-08		8.32571	8.07509e-06		8.89023	-2.25e-08
8.94784	1.45e-07		8.95476	-3.31e-08		8.93825	-7.81e-08		8.3339	8.07497e-06		8.899	-2.23e-08
8.95661	1.46e-07		8.96353	-3.31e-08		8.94702	-7.84e-08		8.34209	8.0751e-06		8.90777	-2.18e-08
8.96539	1.46e-07		8.9723	-3.3e-08		8.95579	-7.84e-08		8.35028	8.07529e-06		8.91654	-2.17e-08
8.97416	1.46e-07		8.98108	-3.3e-08		8.96457	-7.83e-08		8.35847	8.07551e-06		8.92532	-2.16e-08
8.98293	1.46e-07		8.98985	-3.33e-08		8.97334	-7.83e-08		8.36666	8.07519e-06		8.93409	-2.15e-08
8.9917	1.46e-07		8.99862	-3.34e-08		8.98211	-7.84e-08		8.37485	8.07507e-06		8.94286	-2.12e-08
9.00047	1.46e-07		9.00739	-3.4e-08		8.99088	-7.88e-08		8.38304	8.07529e-06		8.95163	-2.11e-08
9.00925	1.46e-07		9.01616	-3.44e-08		8.99965	-7.88e-08		8.39123	8.07503e-06		8.9604	-2.1e-08
9.01802	1.46e-07		9.02494	-3.43e-08		9.00843	-7.9e-08		8.39942	8.07478e-06		8.96918	-2.07e-08
9.02679	1.46e-07		9.03371	-3.42e-08		9.0172	-7.97e-08		8.40761	8.07455e-06		8.97795	-2.07e-08
9.03556	1.46e-07		9.04248	-3.42e-08		9.02597	-7.98e-08		8.4158	8.07496e-06		8.98672	-2.06e-08
9.04433	1.46e-07		9.05125	-3.41e-08		9.03474	-7.98e-08		8.42399	8.07457e-06		8.99549	-2.07e-08
9.05311	1.46e-07		9.06002	-3.41e-08		9.04351	-7.98e-08		8.43218	8.07426e-06		9.00426	-2.07e-08
9.06188	1.46e-07		9.0688	-3.4e-08		9.05229	-7.99e-08		8.44037	8.0746e-06		9.01304	-2.05e-08
9.07065	1.47e-07		9.07757	-3.45e-08		9.06106	-8.04e-08		8.44856	8.07441e-06		9.02181	-2.02e-08
9.07942	1.47e-07		9.08634	-3.49e-08		9.06983	-8.07e-08		8.45675	8.07441e-06		9.03058	-1.99e-08
9.08819	1.47e-07		9.09511	-3.51e-08		9.0786	-8.07e-08		8.46494	8.07407e-06		9.03935	-1.97e-08
9.09697	1.47e-07		9.10388	-3.54e-08		9.08737	-8.14e-08		8.47313	8.07419e-06		9.04812	-1.96e-08
9.10574	1.47e-07		9.11266	-3.53e-08		9.09615	-8.17e-08		8.48132	8.07447e-06		9.0569	-1.94e-08
9.11451	1.47e-07		9.12143	-3.52e-08		9.10492	-8.16e-08		8.48951	8.07454e-06		9.06567	-1.93e-08
9.12328	1.46e-07		9.1302	-3.52e-08		9.11369	-8.21e-08		8.4977	8.07471e-06		9.07444	-1.93e-08
9.13205	1.47e-07		9.13897	-3.53e-08		9.12246	-8.25e-08		8.50589	8.07407e-06		9.08321	-1.89e-08
9.14083	1.47e-07		9.14774	-3.55e-08		9.13123	-8.26e-08		8.51408	8.07363e-06		9.09198	-1.81e-08
9.1496	1.47e-07		9.15652	-3.55e-08		9.14001	-8.26e-08		8.52227	8.07407e-06		9.10076	-1.81e-08
9.15837	1.47e-07		9.16529	-3.57e-08		9.14878	-8.26e-08		8.53046	8.0738e-06		9.10953	-1.81e-08
9.16714	1.48e-07		9.17406	-3.59e-08		9.15755	-8.28e-08		8.53865	8.07325e-06		9.1183	-1.81e-08
9.17591	1.48e-07		9.18283	-3.6e-08		9.16632	-8.37e-08		8.54683	8.07346e-06		9.12707	-1.79e-08
9.18469	1.48e-07		9.1916	-3.6e-08		9.17509	-8.39e-08		8.55502	8.07371e-06		9.13584	-1.77e-08
9.19346	1.48e-07		9.20038	-3.67e-08		9.18387	-8.4e-08		8.56321	8.07381e-06		9.14462	-1.75e-08
9.20223	1.47e-07		9.20915	-3.64e-08		9.19264	-8.4e-08		8.5714	8.07369e-06		9.15339	-1.74e-08
9.211	1.48e-07		9.21792	-3.64e-08		9.20141	-8.4e-08		8.57959	8.07316e-06		9.16216	-1.72e-08
9.21977	1.48e-07		9.22669	-3.63e-08		9.21018	-8.41e-08		8.58778	8.07349e-06		9.17093	-1.65e-08
9.22855	1.48e-07		9.23546	-3.63e-08		9.21895	-8.45e-08		8.59597	8.07411e-06		9.1797	-1.61e-08
9.23732	1.48e-07		9.24424	-3.67e-08		9.22773	-8.46e-08		8.60416	8.07427e-06		9.18848	-1.61e-08
9.24609	1.48e-07		9.25301	-3.69e-08		9.2365	-8.45e-08		8.61235	8.07423e-06		9.19725	-1.61e-08
9.25486	1.48e-07		9.26178	-3.71e-08		9.24527	-8.45e-08		8.62054	8.07451e-06		9.20602	-1.61e-08
9.26363	1.48e-07		9.27055	-3.73e-08		9.25404	-8.45e-08		8.62873	8.07474e-06		9.21479	-1.55e-08
9.27241	1.48e-07		9.27932	-3.76e-08		9.26281	-8.46e-08		8.63692	8.07426e-06		9.22356	-1.54e-08
9.28118	1.49e-07		9.2881	-3.8e-08		9.27159	-8.49e-08		8.64511	8.07419e-06		9.23234	-1.53e-08
9.28995	1.49e-07		9.29687	-3.79e-08		9.28036	-8.49e-08		8.6533	8.07461e-06		9.24111	-1.5e-08
9.29872	1.49e-07		9.30564	-3.79e-08		9.28913	-8.49e-08		8.66149	8.07445e-06		9.24988	-1.46e-08
9.30749	1.49e-07		9.31441	-3.78e-08		9.2979	-8.49e-08		8.66968	8.0738e-06		9.25865	-1.44e-08
9.31627	1.49e-07		9.32318	-3.78e-08		9.30667	-8.49e-08		8.67787	8.07381e-06		9.26742	-1.43e-08
9.32504	1.49e-07		9.33196	-3.76e-08		9.31545	-8.51e-08		8.68606	8.07419e-06		9.2762	-1.43e-08
9.33381	1.49e-07		9.34073	-3.75e-08		9.32422	-8.54e-08		8.69425	8.07476e-06		9.28497	-1.37e-08
9.34258	1.49e-07		9.3495	-3.76e-08		9.33299	-8.55e-08		8.70244	8.07473e-06		9.29374	-1.34e-08
9.35135	1.48e-07		9.35827	-3.76e-08		9.34176	-8.57e-08		8.71063	8.07454e-06		9.30251	-1.32e-08
9.36013	1.48e-07		9.36704	-3.78e-08		9.35053	-8.6e-08		8.71882	8.07489e-06		9.31128	-1.29e-08
9.3689	1.48e-07		9.37582	-3.75e-08		9.35931	-8.6e-08		8.72701	8.07482e-06		9.32006	-1.27e-08
9.37767	1.48e-07		9.38459	-3.71e-08		9.36808	-8.59e-08		8.7352	8.07467e-06		9.32883	-1.25e-08
9.38644	1.49e-07		9.39336	-3.68e-08		9.37685	-8.59e-08		8.74339	8.07458e-06		9.3376	-1.24e-08
9.39521	1.49e-07		9.40213	-3.68e-08		9.38562	-8.59e-08		8.75158	8.07506e-06		9.34637	-1.23e-08
9.40399	1.49e-07		9.4109	-3.69e-08		9.39439	-8.63e-08		8.75977	8.07535e-06		9.35514	-1.22e-08
9.41276	1.49e-07		9.41968	-3.7e-08		9.40317	-8.64e-08		8.76796	8.07508e-06		9.36392	-1.19e-08
9.42153	1.49e-07		9.42845	-3.71e-08		9.41194	-8.64e-08		8.77615	8.07501e-06		9.37269	-1.17e-08
9.4303	1.5e-07		9.43722	-3.69e-08		9.42071	-8.66e-08		8.78434	8.07472e-06		9.38146	-1.16e-08
9.43907	1.5e-07		9.44599	-3.68e-08		9.42948	-8.66e-08		8.79253	8.07468e-06		9.39023	-1.15e-08
9.44785	1.5e-07		9.45476	-3.67e-08		9.43825	-8.7e-08		8.80072	8.07451e-06		9.399	-1.14e-08
9.45662	1.5e-07		9.46354	-3.63e-08		9.44703	-8.7e-08		8.80891	8.0745e-06		9.40778	-1.08e-08
9.46539	1.49e-07		9.47231	-3.59e-08		9.4558	-8.7e-08		8.8171	8.07444e-06		9.41655	-1.07e-08
9.47416	1.5e-07		9.48108	-3.56e-08		9.46457	-8.72e-08		8.82529	8.07376e-06		9.42532	-1.06e-08
9.48293	1.5e-07		9.48985	-3.56e-08		9.47334	-8.73e-08		8.83348	8.07403e-06		9.43409	-1.05e-08
9.49171	1.5e-07		9.49862	-3.56e-08		9.48211	-8.77e-08		8.84167	8.07415e-06		9.44286	-1.04e-08
9.50048	1.5e-07		9.5074	-3.56e-08		9.49089	-8.74e-08		8.84986	8.07349e-06		9.45164	-1.03e-08
9.50925	1.5e-07		9.51617	-3.49e-08		9.49966	-8.71e-08		8.85805	8.07353e-06		9.46041	-1.03e-08
9.51802	1.5e-07		9.52494	-3.47e-08		9.50843	-8.69e-08		8.86624	8.0739e-06		9.46918	-1.01e-08
9.52679	1.5e-07		9.53371	-3.46e-08		9.5172	-8.68e-08		8.87443	8.07406e-06		9.47795	-9.68e-09
9.53557	1.5e-07		9.54248	-3.46e-08		9.52597	-8.68e-08		8.88262	8.07345e-06		9.48672	-9.59e-09
9.54434	1.5e-07		9.55126	-3.41e-08		9.53475	-8.68e-08		8.89081	8.07333e-06		9.4955	-9.56e-09
9.55311	1.51e-07		9.56003	-3.38e-08		9.54352	-8.67e-08		8.899	8.07414e-06		9.50427	-9.53e-09
9.56188	1.51e-07		9.5688	-3.37e-08		9.55229	-8.7e-08		8.90719	8.07409e-06		9.51304	-9.73e-09
9.57065	1.51e-07		9.57757	-3.34e-08		9.56106	-8.72e-08		8.91538	8.07343e-06		9.52181	-9.52e-09
9.57943	1.51e-07		9.58634	-3.32e-08		9.56983	-8.76e-08		8.92357	8.07327e-06		9.53058	-9.38e-09
9.5882	1.51e-07		9.59512	-3.31e-08		9.57861	-8.77e-08		8.93175	8.07343e-06		9.53936	-9.28e-09
9.59697	1.51e-07		9.60389	-3.24e-08		9.58738	-8.76e-08		8.93994	8.07407e-06		9.54813	-9.17e-09
9.60574	1.51e-07		9.61266	-3.23e-08		9.59615	-8.77e-08		8.94813	8.07465e-06		9.5569	-8.83e-09
9.61451	1.51e-07		9.62143	-3.23e-08		9.60492	-8.77e-08		8.95632	8.07448e-06		9.56567	-8.69e-09
9.62329	1.51e-07		9.6302	-3.23e-08		9.61369	-8.79e-08		8.96451	8.0744e-06		9.57444	-8.64e-09
9.63206	1.52e-07		9.63898	-3.25e-08		9.62247	-8.77e-08		8.9727	8.07435e-06		9.58322	-8.59e-09
9.64083	1.52e-07		9.64775	-3.22e-08		9.63124	-8.76e-08		8.98089	8.07431e-06		9.59199	-8.51e-09
9.6496	1.52e-07		9.65652	-3.19e-08		9.64001	-8.77e-08		8.98908	8.07439e-06		9.60076	-7.93e-09
9.65837	1.52e-07		9.66529	-3.17e-08		9.64878	-8.79e-08		8.99727	8.07366e-06		9.60953	-7.94e-09
9.66715	1.52e-07		9.67406	-3.15e-08		9.65755	-8.8e-08		9.00546	8.07322e-06		9.6183	-7.95e-09
9.67592	1.52e-07		9.68284	-3.15e-08		9.66633	-8.74e-08		9.01365	8.07375e-06		9.62708	-8.09e-09
9.68469	1.52e-07		9.69161	-3.14e-08		9.6751	-8.73e-08		9.02184	8.0738e-06		9.63585	-7.82e-09
9.69346	1.52e-07		9.70038	-3.13e-08		9.68387	-8.73e-08		9.03003	8.07385e-06		9.64462	-7.75e-09
9.70223	1.52e-07		9.70915	-3.11e-08		9.69264	-8.74e-08		9.03822	8.07444e-06		9.65339	-7.69e-09
9.71101	1.52e-07		9.71792	-3.1e-08		9.70141	-8.74e-08		9.04641	8.07465e-06		9.66216	-7.74e-09
9.71978	1.52e-07		9.7267	-3.05e-08		9.71019	-8.73e-08		9.0546	8.07462e-06		9.67094	-7.28e-09
9.72855	1.52e-07		9.73547	-3.02e-08		9.71896	-8.74e-08		9.06279	8.07473e-06		9.67971	-7.02e-09
9.73732	1.52e-07		9.74424	-3e-08		9.72773	-8.76e-08		9.07098	8.07451e-06		9.68848	-6.84e-09
9.74609	1.52e-07		9.75301	-2.98e-08		9.7365	-8.8e-08		9.07917	8.07412e-06		9.69725	-6.72e-09
9.75487	1.52e-07		9.76178	-2.98e-08		9.74527	-8.8e-08		9.08736	8.07404e-06		9.70602	-6.6e-09
9.76364	1.52e-07		9.77056	-2.98e-08		9.75405	-8.78e-08		9.09555	8.07371e-06		9.7148	-6.26e-09
9.77241	1.53e-07		9.77933	-2.99e-08		9.76282	-8.78e-08		9.10374	8.07416e-06		9.72357	-6.06e-09
9.78118	1.53e-07		9.7881	-2.99e-08		9.77159	-8.77e-08		9.11193	8.07437e-06		9.73234	-5.85e-09
9.78995	1.53e-07		9.79687	-2.98e-08		9.78036	-8.81e-08		9.12012	8.0739e-06		9.74111	-5.76e-09
9.79873	1.53e-07		9.80564	-2.98e-08		9.78913	-8.8e-08		9.12831	8.07365e-06		9.74988	-5.67e-09
9.8075	1.53e-07		9.81442	-2.99e-08		9.79791	-8.79e-08		9.1365	8.07354e-06		9.75866	-5.52e-09
9.81627	1.54e-07		9.82319	-2.99e-08		9.80668	-8.78e-08		9.14469	8.07392e-06		9.76743	-5.49e-09
9.82504	1.54e-07		9.83196	-2.99e-08		9.81545	-8.8e-08		9.15288	8.07403e-06		9.7762	-5.47e-09
9.83381	1.54e-07		9.84073	-2.99e-08		9.82422	-8.81e-08		9.16107	8.07428e-06		9.78497	-5.23e-09
9.84259	1.53e-07		9.8495	-2.99e-08		9.83299	-8.78e-08		9.16926	8.0742e-06		9.79374	-4.91e-09
9.85136	1.54e-07		9.85828	-2.99e-08		9.84177	-8.77e-08		9.17745	8.07399e-06		9.80252	-4.75e-09
9.86013	1.54e-07		9.86705	-2.98e-08		9.85054	-8.76e-08		9.18564	8.07393e-06		9.81129	-4.58e-09
9.8689	1.55e-07		9.87582	-2.91e-08		9.85931	-8.76e-08		9.19383	8.07383e-06		9.82006	-4.52e-09
9.87767	1.55e-07		9.88459	-2.9e-08		9.86808	-8.77e-08		9.20202	8.07401e-06		9.82883	-4.45e-09
9.88645	1.55e-07		9.89336	-2.91e-08		9.87685	-8.79e-08		9.21021	8.07392e-06		9.8376	-4.49e-09
9.89522	1.55e-07		9.90214	-2.92e-08		9.88563	-8.79e-08		9.2184	8.07406e-06		9.84638	-4.62e-09
9.90399	1.55e-07		9.91091	-2.9e-08		9.8944	-8.79e-08		9.22659	8.07488e-06		9.85515	-4.8e-09
9.91276	1.55e-07		9.91968	-2.88e-08		9.90317	-8.82e-08		9.23478	8.07487e-06		9.86392	-4.39e-09
9.92153	1.56e-07		9.92845	-2.87e-08		9.91194	-8.83e-08		9.24297	8.07438e-06		9.87269	-4.26e-09
9.93031	1.56e-07		9.93722	-2.89e-08		9.92071	-8.84e-08		9.25116	8.07474e-06		9.88146	-4.16e-09
9.93908	1.57e-07		9.946	-2.91e-08		9.92949	-8.82e-08		9.25935	8.07499e-06		9.89024	-4.09e-09
9.94785	1.57e-07		9.95477	-2.86e-08		9.93826	-8.82e-08		9.26754	8.07493e-06		9.89901	-4.02e-09
9.95662	1.57e-07		9.96354	-2.83e-08		9.94703	-8.82e-08		9.27573	8.07497e-06		9.90778	-3.61e-09
9.96539	1.57e-07		9.97231	-2.82e-08		9.9558	-8.84e-08		9.28392	8.07438e-06		9.91655	-3.6e-09
9.97417	1.57e-07		9.98108	-2.81e-08		9.96457	-8.82e-08		9.29211	8.07425e-06		9.92532	-3.59e-09
9.98294	1.57e-07		9.98986	-2.81e-08		9.97335	-8.81e-08		9.3003	8.0745e-06		9.9341	-3.75e-09
9.99171	1.57e-07		9.99863	-2.78e-08		9.98212	-8.8e-08		9.30849	8.07446e-06		9.94287	-3.53e-09
10.0005	1.58e-07		10.0074	-2.77e-08		9.99089	-8.81e-08		9.31667	8.07423e-06		9.95164	-3.43e-09
10.0093	1.58e-07		10.0162	-2.76e-08		9.99966	-8.84e-08		9.32486	8.07419e-06		9.96041	-3.33e-09
10.018	1.58e-07		10.0249	-2.76e-08		10.0084	-8.79e-08		9.33305	8.07473e-06		9.96918	-3.17e-09
10.0268	1.58e-07		10.0337	-2.78e-08		10.0172	-8.77e-08		9.34124	8.07481e-06		9.97796	-2.8e-09
10.0356	1.58e-07		10.0425	-2.76e-08		10.026	-8.77e-08		9.34943	8.07456e-06		9.98673	-2.55e-09
10.0443	1.58e-07		10.0513	-2.75e-08		10.0347	-8.76e-08		9.35762	8.07473e-06		9.9955	-2.42e-09
10.0531	1.59e-07		10.06	-2.75e-08		10.0435	-8.78e-08		9.36581	8.07448e-06		10.0043	-2.37e-09
10.0619	1.59e-07		10.0688	-2.74e-08		10.0523	-8.78e-08		9.374	8.07444e-06		10.013	-2.33e-09
10.0707	1.59e-07		10.0776	-2.74e-08		10.0611	-8.77e-08		9.38219	8.07494e-06		10.0218	-1.56e-09
10.0794	1.59e-07		10.0863	-2.72e-08		10.0698	-8.76e-08		9.39038	8.07466e-06		10.0306	-1.48e-09
10.0882	1.59e-07		10.0951	-2.7e-08		10.0786	-8.77e-08		9.39857	8.07455e-06		10.0394	-1.39e-09
10.097	1.6e-07		10.1039	-2.69e-08		10.0874	-8.77e-08		9.40676	8.07466e-06		10.0481	-1.06e-09
10.1057	1.6e-07		10.1127	-2.7e-08		10.0962	-8.78e-08		9.41495	8.07441e-06		10.0569	-5.86e-10
10.1145	1.6e-07		10.1214	-2.7e-08		10.1049	-8.76e-08		9.42314	8.07418e-06		10.0657	-4.01e-10
10.1233	1.6e-07		10.1302	-2.7e-08		10.1137	-8.75e-08		9.43133	8.07411e-06		10.0744	-4e-10
10.1321	1.61e-07		10.139	-2.69e-08		10.1225	-8.74e-08		9.43952	8.07397e-06		10.0832	-3.99e-10
10.1408	1.61e-07		10.1478	-2.68e-08		10.1312	-8.73e-08		9.44771	8.07417e-06		10.092	-1.48e-10
10.1496	1.61e-07		10.1565	-2.69e-08		10.14	-8.71e-08		9.4559	8.07427e-06		10.1008	5.16e-10
10.1584	1.62e-07		10.1653	-2.69e-08		10.1488	-8.69e-08		9.46409	8.07382e-06		10.1095	7.12e-10
10.1671	1.62e-07		10.1741	-2.67e-08		10.1576	-8.68e-08		9.47228	8.07376e-06		10.1183	1.03e-09
10.1759	1.62e-07		10.1828	-2.66e-08		10.1663	-8.65e-08		9.48047	8.07419e-06		10.1271	1.42e-09
10.1847	1.62e-07		10.1916	-2.66e-08		10.1751	-8.64e-08		9.48866	8.07398e-06		10.1359	1.53e-09
10.1935	1.63e-07		10.2004	-2.66e-08		10.1839	-8.62e-08		9.49685	8.07416e-06		10.1446	1.95e-09
10.2022	1.63e-07		10.2092	-2.68e-08		10.1926	-8.6e-08		9.50504	8.0747e-06		10.1534	2.1e-09
10.211	1.63e-07		10.2179	-2.66e-08		10.2014	-8.6e-08		9.51323	8.07433e-06		10.1622	2.25e-09
10.2198	1.63e-07		10.2267	-2.65e-08		10.2102	-8.6e-08		9.52142	8.07394e-06		10.1709	2.37e-09
10.2286	1.64e-07		10.2355	-2.65e-08		10.219	-8.57e-08		9.52961	8.07364e-06		10.1797	2.43e-09
10.2373	1.64e-07		10.2442	-2.65e-08		10.2277	-8.48e-08		9.5378	8.07383e-06		10.1885	2.5e-09
10.2461	1.64e-07		10.253	-2.7e-08		10.2365	-8.46e-08		9.54599	8.07377e-06		10.1973	2.79e-09
10.2549	1.64e-07		10.2618	-2.72e-08		10.2453	-8.45e-08		9.55418	8.07432e-06		10.206	3.26e-09
10.2636	1.64e-07		10.2706	-2.72e-08		10.254	-8.44e-08		9.56237	8.07512e-06		10.2148	3.47e-09
10.2724	1.64e-07		10.2793	-2.72e-08		10.2628	-8.43e-08		9.57056	8.07469e-06		10.2236	3.57e-09
10.2812	1.64e-07		10.2881	-2.72e-08		10.2716	-8.3e-08		9.57875	8.0748e-06		10.2323	3.67e-09
10.29	1.64e-07		10.2969	-2.81e-08		10.2804	-8.29e-08		9.58694	8.07526e-06		10.2411	3.93e-09
10.2987	1.64e-07		10.3056	-2.77e-08		10.2891	-8.29e-08		9.59513	8.07581e-06		10.2499	4.39e-09
10.3075	1.64e-07		10.3144	-2.69e-08		10.2979	-8.31e-08		9.60332	8.07553e-06		10.2587	4.74e-09
10.3163	1.64e-07		10.3232	-2.68e-08		10.3067	-8.25e-08		9.61151	8.0751e-06		10.2674	5.25e-09
10.325	1.64e-07		10.332	-2.68e-08		10.3155	-8.17e-08		9.6197	8.07522e-06		10.2762	5.41e-09
10.3338	1.65e-07		10.3407	-2.68e-08		10.3242	-8.13e-08		9.62789	8.07504e-06		10.285	5.57e-09
10.3426	1.64e-07		10.3495	-2.71e-08		10.333	-8.09e-08		9.63608	8.07496e-06		10.2937	5.91e-09
10.3514	1.65e-07		10.3583	-2.67e-08		10.3418	-8.07e-08		9.64427	8.07447e-06		10.3025	6.26e-09
10.3601	1.65e-07		10.3671	-2.66e-08		10.3505	-8e-08		9.65246	8.07454e-06		10.3113	6.78e-09
10.3689	1.65e-07		10.3758	-2.66e-08		10.3593	-7.95e-08		9.66065	8.07489e-06		10.3201	7.47e-09
10.3777	1.65e-07		10.3846	-2.66e-08		10.3681	-7.89e-08		9.66884	8.07484e-06		10.3288	7.59e-09
10.3864	1.65e-07		10.3934	-2.65e-08		10.3769	-7.87e-08		9.67703	8.07507e-06		10.3376	7.68e-09
10.3952	1.65e-07		10.4021	-2.64e-08		10.3856	-7.86e-08		9.68522	8.07547e-06		10.3464	7.77e-09
10.404	1.65e-07		10.4109	-2.64e-08		10.3944	-7.79e-08		9.69341	8.07586e-06		10.3552	8.37e-09
10.4128	1.65e-07		10.4197	-2.64e-08		10.4032	-7.68e-08		9.70159	8.07597e-06		10.3639	8.66e-09
10.4215	1.66e-07		10.4285	-2.65e-08		10.4119	-7.63e-08		9.70978	8.07566e-06		10.3727	8.94e-09
10.4303	1.66e-07		10.4372	-2.63e-08		10.4207	-7.62e-08		9.71797	8.07579e-06		10.3815	9.18e-09
10.4391	1.65e-07		10.446	-2.62e-08		10.4295	-7.56e-08		9.72616	8.07624e-06		10.3902	9.92e-09
10.4479	1.66e-07		10.4548	-2.62e-08		10.4383	-7.5e-08		9.73435	8.07619e-06		10.399	1.03e-08
10.4566	1.66e-07		10.4635	-2.62e-08		10.447	-7.47e-08		9.74254	8.07584e-06		10.4078	1.04e-08
10.4654	1.66e-07		10.4723	-2.64e-08		10.4558	-7.44e-08		9.75073	8.0756e-06		10.4166	1.05e-08
10.4742	1.65e-07		10.4811	-2.68e-08		10.4646	-7.42e-08		9.75892	8.07571e-06		10.4253	1.06e-08
10.4829	1.65e-07		10.4899	-2.67e-08		10.4733	-7.32e-08		9.76711	8.07511e-06		10.4341	1.13e-08
10.4917	1.65e-07		10.4986	-2.65e-08		10.4821	-7.23e-08		9.7753	8.0746e-06		10.4429	1.17e-08
10.5005	1.66e-07		10.5074	-2.65e-08		10.4909	-7.18e-08		9.78349	8.07526e-06		10.4516	1.19e-08
10.5093	1.66e-07		10.5162	-2.65e-08		10.4997	-7.16e-08		9.79168	8.07543e-06		10.4604	1.21e-08
10.518	1.66e-07		10.5249	-2.65e-08		10.5084	-7.1e-08		9.79987	8.0752e-06		10.4692	1.24e-08
10.5268	1.66e-07		10.5337	-2.61e-08		10.5172	-7.04e-08		9.80806	8.07517e-06		10.478	1.26e-08
10.5356	1.66e-07		10.5425	-2.6e-08		10.526	-7.01e-08		9.81625	8.07552e-06		10.4867	1.29e-08
10.5443	1.66e-07		10.5513	-2.58e-08		10.5348	-7e-08		9.82444	8.07546e-06		10.4955	1.33e-08
10.5531	1.66e-07		10.56	-2.57e-08		10.5435	-6.99e-08		9.83263	8.07496e-06		10.5043	1.35e-08
10.5619	1.66e-07		10.5688	-2.57e-08		10.5523	-6.97e-08		9.84082	8.0751e-06		10.513	1.39e-08
10.5707	1.66e-07		10.5776	-2.57e-08		10.5611	-6.91e-08		9.84901	8.07488e-06		10.5218	1.42e-08
10.5794	1.66e-07		10.5864	-2.54e-08		10.5698	-6.86e-08		9.8572	8.07464e-06		10.5306	1.43e-08
10.5882	1.66e-07		10.5951	-2.52e-08		10.5786	-6.84e-08		9.86539	8.07465e-06		10.5394	1.44e-08
10.597	1.66e-07		10.6039	-2.51e-08		10.5874	-6.81e-08		9.87358	8.07483e-06		10.5481	1.47e-08
10.6057	1.66e-07		10.6127	-2.5e-08		10.5962	-6.76e-08		9.88177	8.07488e-06		10.5569	1.48e-08
10.6145	1.66e-07		10.6214	-2.5e-08		10.6049	-6.67e-08		9.88996	8.0748e-06		10.5657	1.49e-08
10.6233	1.66e-07		10.6302	-2.49e-08		10.6137	-6.65e-08		9.89815	8.07504e-06		10.5745	1.5e-08
10.6321	1.67e-07		10.639	-2.5e-08		10.6225	-6.64e-08		9.90634	8.07492e-06		10.5832	1.5e-08
10.6408	1.67e-07		10.6478	-2.51e-08		10.6312	-6.63e-08		9.91453	8.0748e-06		10.592	1.54e-08
10.6496	1.67e-07		10.6565	-2.54e-08		10.64	-6.63e-08		9.92272	8.07499e-06		10.6008	1.56e-08
10.6584	1.68e-07		10.6653	-2.55e-08		10.6488	-6.56e-08		9.93091	8.07513e-06		10.6095	1.57e-08
10.6672	1.68e-07		10.6741	-2.51e-08		10.6576	-6.54e-08		9.9391	8.07491e-06		10.6183	1.59e-08
10.6759	1.68e-07		10.6828	-2.48e-08		10.6663	-6.52e-08		9.94729	8.07524e-06		10.6271	1.62e-08
10.6847	1.68e-07		10.6916	-2.47e-08		10.6751	-6.51e-08		9.95548	8.07585e-06		10.6359	1.63e-08
10.6935	1.68e-07		10.7004	-2.47e-08		10.6839	-6.48e-08		9.96367	8.07569e-06		10.6446	1.64e-08
10.7022	1.68e-07		10.7092	-2.46e-08		10.6926	-6.48e-08		9.97186	8.07524e-06		10.6534	1.65e-08
10.711	1.68e-07		10.7179	-2.43e-08		10.7014	-6.48e-08		9.98005	8.07531e-06		10.6622	1.66e-08
10.7198	1.68e-07		10.7267	-2.41e-08		10.7102	-6.5e-08		9.98824	8.07595e-06		10.6709	1.66e-08
10.7286	1.69e-07		10.7355	-2.42e-08		10.719	-6.51e-08		9.99643	8.07624e-06		10.6797	1.64e-08
10.7373	1.68e-07		10.7442	-2.43e-08		10.7277	-6.47e-08		10.0046	8.07604e-06		10.6885	1.6e-08
10.7461	1.68e-07		10.753	-2.45e-08		10.7365	-6.46e-08		10.0128	8.07607e-06		10.6973	1.63e-08
10.7549	1.69e-07		10.7618	-2.44e-08		10.7453	-6.45e-08		10.021	8.07582e-06		10.706	1.66e-08
10.7636	1.69e-07		10.7706	-2.43e-08		10.7541	-6.45e-08		10.0292	8.07553e-06		10.7148	1.67e-08
10.7724	1.68e-07		10.7793	-2.42e-08		10.7628	-6.45e-08		10.0374	8.07562e-06		10.7236	1.68e-08
10.7812	1.68e-07		10.7881	-2.41e-08		10.7716	-6.44e-08		10.0456	8.07552e-06		10.7323	1.68e-08
10.79	1.69e-07		10.7969	-2.39e-08		10.7804	-6.45e-08		10.0538	8.07514e-06		10.7411	1.66e-08
10.7987	1.69e-07		10.8057	-2.36e-08		10.7891	-6.48e-08		10.0619	8.07504e-06		10.7499	1.66e-08
10.8075	1.69e-07		10.8144	-2.34e-08		10.7979	-6.47e-08		10.0701	8.07547e-06		10.7587	1.66e-08
10.8163	1.69e-07		10.8232	-2.34e-08		10.8067	-6.45e-08		10.0783	8.07557e-06		10.7674	1.64e-08
10.825	1.69e-07		10.832	-2.35e-08		10.8155	-6.45e-08		10.0865	8.07536e-06		10.7762	1.67e-08
10.8338	1.7e-07		10.8407	-2.37e-08		10.8242	-6.44e-08		10.0947	8.07564e-06		10.785	1.69e-08
10.8426	1.7e-07		10.8495	-2.3e-08		10.833	-6.49e-08		10.1029	8.07597e-06		10.7938	1.67e-08
10.8514	1.7e-07		10.8583	-2.28e-08		10.8418	-6.48e-08		10.1111	8.0758e-06		10.8025	1.65e-08
10.8601	1.7e-07		10.8671	-2.28e-08		10.8505	-6.47e-08		10.1193	8.07554e-06		10.8113	1.67e-08
10.8689	1.7e-07		10.8758	-2.28e-08		10.8593	-6.46e-08		10.1275	8.07505e-06		10.8201	1.67e-08
10.8777	1.7e-07		10.8846	-2.29e-08		10.8681	-6.45e-08		10.1357	8.07458e-06		10.8288	1.68e-08
10.8865	1.7e-07		10.8934	-2.22e-08		10.8769	-6.45e-08		10.1438	8.07454e-06		10.8376	1.68e-08
10.8952	1.7e-07		10.9021	-2.19e-08		10.8856	-6.49e-08		10.152	8.07478e-06		10.8464	1.69e-08
10.904	1.7e-07		10.9109	-2.18e-08		10.8944	-6.5e-08		10.1602	8.07518e-06		10.8552	1.71e-08
10.9128	1.7e-07		10.9197	-2.17e-08		10.9032	-6.52e-08		10.1684	8.07514e-06		10.8639	1.71e-08
10.9215	1.7e-07		10.9285	-2.17e-08		10.9119	-6.55e-08		10.1766	8.07512e-06		10.8727	1.72e-08
10.9303	1.7e-07		10.9372	-2.12e-08		10.9207	-6.59e-08		10.1848	8.07501e-06		10.8815	1.7e-08
10.9391	1.71e-07		10.946	-2.04e-08		10.9295	-6.58e-08		10.193	8.07453e-06		10.8902	1.7e-08
10.9479	1.7e-07		10.9548	-2.02e-08		10.9383	-6.56e-08		10.2012	8.07474e-06		10.899	1.71e-08
10.9566	1.7e-07		10.9635	-2e-08		10.947	-6.54e-08		10.2094	8.07513e-06		10.9078	1.7e-08
10.9654	1.7e-07		10.9723	-1.97e-08		10.9558	-6.53e-08		10.2176	8.07524e-06		10.9166	1.69e-08
10.9742	1.7e-07		10.9811	-1.92e-08		10.9646	-6.5e-08		10.2257	8.075e-06		10.9253	1.71e-08
10.9829	1.7e-07		10.9899	-1.89e-08		10.9734	-6.46e-08		10.2339	8.07457e-06		10.9341	1.72e-08
10.9917	1.7e-07		10.9986	-1.83e-08		10.9821	-6.44e-08		10.2421	8.07443e-06		10.9429	1.72e-08
11.0005	1.71e-07		11.0074	-1.78e-08		10.9909	-6.41e-08		10.2503	8.07461e-06		10.9516	1.73e-08
11.0093	1.71e-07		11.0162	-1.74e-08		10.9997	-6.38e-08		10.2585	8.07467e-06		10.9604	1.72e-08
11.018	1.71e-07		11.025	-1.68e-08		11.0084	-6.35e-08		10.2667	8.07476e-06		10.9692	1.8e-08
11.0268	1.7e-07		11.0337	-1.62e-08		11.0172	-6.3e-08		10.2749	8.0751e-06		10.978	1.82e-08
11.0356	1.7e-07		11.0425	-1.54e-08		11.026	-6.23e-08		10.2831	8.07515e-06		10.9867	1.84e-08
11.0443	1.71e-07		11.0513	-1.46e-08		11.0348	-6.19e-08		10.2913	8.07469e-06		10.9955	1.84e-08
11.0531	1.71e-07		11.06	-1.41e-08		11.0435	-6.17e-08		10.2994	8.07482e-06		11.0043	1.85e-08
11.0619	1.71e-07		11.0688	-1.35e-08		11.0523	-6.11e-08		10.3076	8.0755e-06		11.0131	1.88e-08
11.0707	1.71e-07		11.0776	-1.2e-08		11.0611	-6.01e-08		10.3158	8.07496e-06		11.0218	1.9e-08
11.0794	1.71e-07		11.0864	-1.07e-08		11.0698	-5.87e-08		10.324	8.07455e-06		11.0306	1.92e-08
11.0882	1.71e-07		11.0951	-9.61e-09		11.0786	-5.78e-08		10.3322	8.0743e-06		11.0394	1.97e-08
11.097	1.71e-07		11.1039	-8.59e-09		11.0874	-5.68e-08		10.3404	8.07437e-06		11.0481	2e-08
11.1058	1.7e-07		11.1127	-7.26e-09		11.0962	-5.51e-08		10.3486	8.07473e-06		11.0569	2e-08
11.1145	1.71e-07		11.1214	-5.92e-09		11.1049	-5.31e-08		10.3568	8.07424e-06		11.0657	2.01e-08
11.1233	1.71e-07		11.1302	-4.76e-09		11.1137	-5.1e-08		10.365	8.07398e-06		11.0745	2e-08
11.1321	1.71e-07		11.139	-3.21e-09		11.1225	-4.85e-08		10.3732	8.07407e-06		11.0832	2.04e-08
11.1408	1.71e-07		11.1478	-1.68e-09		11.1312	-4.57e-08		10.3813	8.07452e-06		11.092	2.05e-08
11.1496	1.71e-07		11.1565	-4.82e-10		11.14	-4.3e-08		10.3895	8.07477e-06		11.1008	2.06e-08
11.1584	1.71e-07		11.1653	6.82e-10		11.1488	-3.98e-08		10.3977	8.07481e-06		11.1095	2.11e-08
11.1672	1.71e-07		11.1741	2.28e-09		11.1576	-3.67e-08		10.4059	8.07509e-06		11.1183	2.12e-08
11.1759	1.71e-07		11.1828	3.57e-09		11.1663	-3.33e-08		10.4141	8.07512e-06		11.1271	2.13e-08
11.1847	1.71e-07		11.1916	4.67e-09		11.1751	-2.91e-08		10.4223	8.07464e-06		11.1359	2.13e-08
11.1935	1.71e-07		11.2004	5.69e-09		11.1839	-2.45e-08		10.4305	8.07467e-06		11.1446	2.2e-08
11.2022	1.71e-07		11.2092	6.78e-09		11.1927	-2.02e-08		10.4387	8.0749e-06		11.1534	2.24e-08
11.211	1.72e-07		11.2179	8.59e-09		11.2014	-1.6e-08		10.4469	8.07482e-06		11.1622	2.26e-08
11.2198	1.72e-07		11.2267	1.01e-08		11.2102	-4.93e-09		10.4551	8.07459e-06		11.1709	2.28e-08
11.2286	1.72e-07		11.2355	1.12e-08		11.219	4.35e-09		10.4632	8.07459e-06		11.1797	2.3e-08
11.2373	1.72e-07		11.2443	1.25e-08		11.2277	7.94e-09		10.4714	8.07511e-06		11.1885	2.31e-08
11.2461	1.72e-07		11.253	1.37e-08		11.2365	1.58e-08		10.4796	8.0749e-06		11.1973	2.36e-08
11.2549	1.72e-07		11.2618	1.51e-08		11.2453	2.79e-08		10.4878	8.07481e-06		11.206	2.41e-08
11.2636	1.72e-07		11.2706	1.65e-08		11.2541	3.64e-08		10.496	8.07508e-06		11.2148	2.43e-08
11.2724	1.72e-07		11.2793	1.75e-08		11.2628	4.3e-08		10.5042	8.07507e-06		11.2236	2.45e-08
11.2812	1.72e-07		11.2881	1.86e-08		11.2716	5.15e-08		10.5124	8.07536e-06		11.2324	2.5e-08
11.29	1.71e-07		11.2969	2.02e-08		11.2804	5.84e-08		10.5206	8.0756e-06		11.2411	2.51e-08
11.2987	1.72e-07		11.3057	2.1e-08		11.2891	6.57e-08		10.5288	8.07518e-06		11.2499	2.53e-08
11.3075	1.72e-07		11.3144	2.21e-08		11.2979	7.34e-08		10.537	8.07479e-06		11.2587	2.55e-08
11.3163	1.72e-07		11.3232	2.36e-08		11.3067	8.17e-08		10.5451	8.0746e-06		11.2674	2.57e-08
11.3251	1.72e-07		11.332	2.44e-08		11.3155	9.02e-08		10.5533	8.07438e-06		11.2762	2.58e-08
11.3338	1.72e-07		11.3407	2.56e-08		11.3242	9.88e-08		10.5615	8.07458e-06		11.285	2.65e-08
11.3426	1.72e-07		11.3495	2.68e-08		11.333	1.07e-07		10.5697	8.07495e-06		11.2938	2.67e-08
11.3514	1.72e-07		11.3583	2.75e-08		11.3418	1.16e-07		10.5779	8.07497e-06		11.3025	2.72e-08
11.3601	1.72e-07		11.3671	2.77e-08		11.3506	1.25e-07		10.5861	8.07492e-06		11.3113	2.81e-08
11.3689	1.72e-07		11.3758	2.85e-08		11.3593	1.34e-07		10.5943	8.0751e-06		11.3201	2.82e-08
11.3777	1.72e-07		11.3846	2.96e-08		11.3681	1.43e-07		10.6025	8.07511e-06		11.3288	2.84e-08
11.3865	1.72e-07		11.3934	3.03e-08		11.3769	1.53e-07		10.6107	8.07514e-06		11.3376	2.9e-08
11.3952	1.72e-07		11.4021	3.08e-08		11.3856	1.63e-07		10.6189	8.07469e-06		11.3464	2.92e-08
11.404	1.72e-07		11.4109	3.11e-08		11.3944	1.72e-07		10.627	8.07413e-06		11.3552	2.94e-08
11.4128	1.72e-07		11.4197	3.19e-08		11.4032	1.82e-07		10.6352	8.07436e-06		11.3639	2.95e-08
11.4215	1.72e-07		11.4285	3.3e-08		11.412	1.93e-07		10.6434	8.07493e-06		11.3727	2.96e-08
11.4303	1.73e-07		11.4372	3.32e-08		11.4207	2.03e-07		10.6516	8.07492e-06		11.3815	2.96e-08
11.4391	1.73e-07		11.446	3.34e-08		11.4295	2.13e-07		10.6598	8.07453e-06		11.3902	2.93e-08
11.4479	1.73e-07		11.4548	3.35e-08		11.4383	2.24e-07		10.668	8.07479e-06		11.399	3e-08
11.4566	1.73e-07		11.4636	3.43e-08		11.447	2.34e-07		10.6762	8.07433e-06		11.4078	3.09e-08
11.4654	1.73e-07		11.4723	3.5e-08		11.4558	2.44e-07		10.6844	8.07356e-06		11.4166	3.11e-08
11.4742	1.73e-07		11.4811	3.58e-08		11.4646	2.54e-07		10.6926	8.07391e-06		11.4253	3.12e-08
11.4829	1.73e-07		11.4899	3.59e-08		11.4734	2.64e-07		10.7007	8.07434e-06		11.4341	3.14e-08
11.4917	1.73e-07		11.4986	3.6e-08		11.4821	2.75e-07		10.7089	8.07434e-06		11.4429	3.16e-08
11.5005	1.72e-07		11.5074	3.62e-08		11.4909	2.86e-07		10.7171	8.07445e-06		11.4517	3.18e-08
11.5093	1.72e-07		11.5162	3.7e-08		11.4997	2.96e-07		10.7253	8.07483e-06		11.4604	3.19e-08
11.518	1.73e-07		11.525	3.7e-08		11.5084	3.07e-07		10.7335	8.07431e-06		11.4692	3.23e-08
11.5268	1.72e-07		11.5337	3.7e-08		11.5172	3.18e-07		10.7417	8.07426e-06		11.478	3.28e-08
11.5356	1.73e-07		11.5425	3.71e-08		11.526	3.29e-07		10.7499	8.07472e-06		11.4867	3.31e-08
11.5444	1.72e-07		11.5513	3.78e-08		11.5348	3.4e-07		10.7581	8.07451e-06		11.4955	3.33e-08
11.5531	1.73e-07		11.56	3.83e-08		11.5435	3.5e-07		10.7663	8.07439e-06		11.5043	3.35e-08
11.5619	1.73e-07		11.5688	3.89e-08		11.5523	3.61e-07		10.7745	8.07479e-06		11.5131	3.39e-08
11.5707	1.73e-07		11.5776	3.9e-08		11.5611	3.71e-07		10.7826	8.07564e-06		11.5218	3.48e-08
11.5794	1.73e-07		11.5864	3.9e-08		11.5699	3.81e-07		10.7908	8.07579e-06		11.5306	3.52e-08
11.5882	1.73e-07		11.5951	3.91e-08		11.5786	3.92e-07		10.799	8.07589e-06		11.5394	3.53e-08
11.597	1.73e-07		11.6039	3.99e-08		11.5874	4.02e-07		10.8072	8.07617e-06		11.5481	3.61e-08
11.6058	1.73e-07		11.6127	4e-08		11.5962	4.13e-07		10.8154	8.07574e-06		11.5569	3.66e-08
11.6145	1.73e-07		11.6214	4.01e-08		11.6049	4.23e-07		10.8236	8.07542e-06		11.5657	3.7e-08
11.6233	1.73e-07		11.6302	4.06e-08		11.6137	4.33e-07		10.8318	8.07535e-06		11.5745	3.75e-08
11.6321	1.73e-07		11.639	4.1e-08		11.6225	4.44e-07		10.84	8.07512e-06		11.5832	3.78e-08
11.6408	1.74e-07		11.6478	4.1e-08		11.6313	4.54e-07		10.8482	8.07476e-06		11.592	3.86e-08
11.6496	1.73e-07		11.6565	4.1e-08		11.64	4.63e-07		10.8564	8.07483e-06		11.6008	3.87e-08
11.6584	1.74e-07		11.6653	4.09e-08		11.6488	4.73e-07		10.8645	8.07515e-06		11.6095	3.89e-08
11.6672	1.74e-07		11.6741	4.07e-08		11.6576	4.83e-07		10.8727	8.07458e-06		11.6183	3.96e-08
11.6759	1.74e-07		11.6829	4.16e-08		11.6663	4.93e-07		10.8809	8.07419e-06		11.6271	4.05e-08
11.6847	1.74e-07		11.6916	4.26e-08		11.6751	5.02e-07		10.8891	8.07475e-06		11.6359	4.11e-08
11.6935	1.74e-07		11.7004	4.28e-08		11.6839	5.12e-07		10.8973	8.07451e-06		11.6446	4.14e-08
11.7023	1.74e-07		11.7092	4.33e-08		11.6927	5.21e-07		10.9055	8.07413e-06		11.6534	4.2e-08
11.711	1.74e-07		11.7179	4.37e-08		11.7014	5.3e-07		10.9137	8.07472e-06		11.6622	4.23e-08
11.7198	1.74e-07		11.7267	4.45e-08		11.7102	5.4e-07		10.9219	8.07499e-06		11.671	4.27e-08
11.7286	1.75e-07		11.7355	4.53e-08		11.719	5.48e-07		10.9301	8.07481e-06		11.6797	4.34e-08
11.7373	1.75e-07		11.7443	4.55e-08		11.7277	5.57e-07		10.9383	8.07467e-06		11.6885	4.35e-08
11.7461	1.75e-07		11.753	4.61e-08		11.7365	5.66e-07		10.9464	8.07455e-06		11.6973	4.44e-08
11.7549	1.75e-07		11.7618	4.65e-08		11.7453	5.75e-07		10.9546	8.07444e-06		11.706	4.59e-08
11.7637	1.75e-07		11.7706	4.7e-08		11.7541	5.83e-07		10.9628	8.07409e-06		11.7148	4.68e-08
11.7724	1.75e-07		11.7793	4.77e-08		11.7628	5.91e-07		10.971	8.07394e-06		11.7236	4.73e-08
11.7812	1.75e-07		11.7881	4.8e-08		11.7716	5.99e-07		10.9792	8.07417e-06		11.7324	4.78e-08
11.79	1.76e-07		11.7969	4.81e-08		11.7804	6.07e-07		10.9874	8.07437e-06		11.7411	4.83e-08
11.7987	1.76e-07		11.8057	4.81e-08		11.7892	6.15e-07		10.9956	8.07443e-06		11.7499	4.89e-08
11.8075	1.76e-07		11.8144	4.88e-08		11.7979	6.22e-07		11.0038	8.07464e-06		11.7587	4.97e-08
11.8163	1.76e-07		11.8232	4.96e-08		11.8067	6.3e-07		11.012	8.07459e-06		11.7674	5.03e-08
11.8251	1.76e-07		11.832	5.01e-08		11.8155	6.37e-07		11.0202	8.07471e-06		11.7762	5.12e-08
11.8338	1.76e-07		11.8407	5.06e-08		11.8242	6.44e-07		11.0283	8.07486e-06		11.785	5.2e-08
11.8426	1.76e-07		11.8495	5.09e-08		11.833	6.51e-07		11.0365	8.07446e-06		11.7938	5.26e-08
11.8514	1.76e-07		11.8583	5.14e-08		11.8418	6.57e-07		11.0447	8.07437e-06		11.8025	5.34e-08
11.8601	1.76e-07		11.8671	5.17e-08		11.8506	6.63e-07		11.0529	8.07412e-06		11.8113	5.42e-08
11.8689	1.76e-07		11.8758	5.21e-08		11.8593	6.7e-07		11.0611	8.07431e-06		11.8201	5.51e-08
11.8777	1.76e-07		11.8846	5.28e-08		11.8681	6.75e-07		11.0693	8.07447e-06		11.8288	5.6e-08
11.8865	1.77e-07		11.8934	5.37e-08		11.8769	6.81e-07		11.0775	8.07467e-06		11.8376	5.64e-08
11.8952	1.77e-07		11.9022	5.41e-08		11.8856	6.87e-07		11.0857	8.07496e-06		11.8464	5.71e-08
11.904	1.77e-07		11.9109	5.46e-08		11.8944	6.93e-07		11.0939	8.07488e-06		11.8552	5.86e-08
11.9128	1.77e-07		11.9197	5.5e-08		11.9032	6.98e-07		11.102	8.07472e-06		11.8639	5.96e-08
11.9216	1.77e-07		11.9285	5.54e-08		11.912	7.03e-07		11.1102	8.07457e-06		11.8727	6e-08
11.9303	1.77e-07		11.9372	5.66e-08		11.9207	7.08e-07		11.1184	8.07497e-06		11.8815	6.05e-08
11.9391	1.77e-07		11.946	5.68e-08		11.9295	7.12e-07		11.1266	8.0751e-06		11.8903	6.12e-08
11.9479	1.78e-07		11.9548	5.7e-08		11.9383	7.18e-07		11.1348	8.07501e-06		11.899	6.24e-08
11.9566	1.78e-07		11.9636	5.79e-08		11.947	7.22e-07		11.143	8.07446e-06		11.9078	6.34e-08
11.9654	1.78e-07		11.9723	5.89e-08		11.9558	7.26e-07		11.1512	8.07434e-06		11.9166	6.38e-08
11.9742	1.78e-07		11.9811	5.94e-08		11.9646	7.3e-07		11.1594	8.07498e-06		11.9253	6.46e-08
11.983	1.78e-07		11.9899	6e-08		11.9734	7.34e-07		11.1676	8.07458e-06		11.9341	6.55e-08
11.9917	1.79e-07		11.9986	6.06e-08		11.9821	7.38e-07		11.1758	8.07418e-06		11.9429	6.65e-08
12.0005	1.79e-07		12.0074	6.13e-08		11.9909	7.41e-07		11.1839	8.07416e-06		11.9517	6.69e-08
12.0093	1.78e-07		12.0162	6.16e-08		11.9997	7.44e-07		11.1921	8.07352e-06		11.9604	6.8e-08
12.018	1.78e-07		12.025	6.17e-08		12.0085	7.47e-07		11.2003	8.0735e-06		11.9692	6.97e-08
12.0268	1.79e-07		12.0337	6.18e-08		12.0172	7.49e-07		11.2085	8.07396e-06		11.978	7.04e-08
12.0356	1.79e-07		12.0425	6.28e-08		12.026	7.53e-07		11.2167	8.07434e-06		11.9867	7.07e-08
12.0444	1.78e-07		12.0513	6.34e-08		12.0348	7.55e-07		11.2249	8.07498e-06		11.9955	7.14e-08
12.0531	1.78e-07		12.06	6.35e-08		12.0435	7.57e-07		11.2331	8.07474e-06		12.0043	7.23e-08
12.0619	1.79e-07		12.0688	6.39e-08		12.0523	7.58e-07		11.2413	8.07507e-06		12.0131	7.35e-08
12.0707	1.79e-07		12.0776	6.44e-08		12.0611	7.6e-07		11.2495	8.07553e-06		12.0218	7.41e-08
12.0794	1.78e-07		12.0864	6.51e-08		12.0699	7.62e-07		11.2577	8.07541e-06		12.0306	7.46e-08
12.0882	1.78e-07		12.0951	6.61e-08		12.0786	7.64e-07		11.2658	8.07555e-06		12.0394	7.56e-08
12.097	1.78e-07		12.1039	6.7e-08		12.0874	7.66e-07		11.274	8.07523e-06		12.0481	7.67e-08
12.1058	1.78e-07		12.1127	6.71e-08		12.0962	7.67e-07		11.2822	8.07473e-06		12.0569	7.76e-08
12.1145	1.79e-07		12.1215	6.8e-08		12.1049	7.68e-07		11.2904	8.07416e-06		12.0657	7.78e-08
12.1233	1.79e-07		12.1302	6.88e-08		12.1137	7.69e-07		11.2986	8.07382e-06		12.0745	7.91e-08
12.1321	1.79e-07		12.139	6.9e-08		12.1225	7.7e-07		11.3068	8.07418e-06		12.0832	8.03e-08
12.1409	1.79e-07		12.1478	6.95e-08		12.1313	7.7e-07		11.315	8.07481e-06		12.092	8.06e-08
12.1496	1.79e-07		12.1565	6.98e-08		12.14	7.7e-07		11.3232	8.07502e-06		12.1008	8.14e-08
12.1584	1.79e-07		12.1653	7e-08		12.1488	7.71e-07		11.3314	8.07495e-06		12.1096	8.22e-08
12.1672	1.79e-07		12.1741	7.05e-08		12.1576	7.71e-07		11.3396	8.07461e-06		12.1183	8.31e-08
12.1759	1.8e-07		12.1829	7.12e-08		12.1663	7.71e-07		11.3477	8.07492e-06		12.1271	8.43e-08
12.1847	1.8e-07		12.1916	7.18e-08		12.1751	7.72e-07		11.3559	8.07556e-06		12.1359	8.48e-08
12.1935	1.8e-07		12.2004	7.21e-08		12.1839	7.71e-07		11.3641	8.07578e-06		12.1446	8.53e-08
12.2023	1.8e-07		12.2092	7.28e-08		12.1927	7.71e-07		11.3723	8.07526e-06		12.1534	8.66e-08
12.211	1.8e-07		12.2179	7.39e-08		12.2014	7.7e-07		11.3805	8.07469e-06		12.1622	8.76e-08
12.2198	1.8e-07		12.2267	7.4e-08		12.2102	7.7e-07		11.3887	8.07475e-06		12.171	8.82e-08
12.2286	1.8e-07		12.2355	7.41e-08		12.219	7.69e-07		11.3969	8.07413e-06		12.1797	8.88e-08
12.2373	1.81e-07		12.2443	7.43e-08		12.2278	7.68e-07		11.4051	8.07422e-06		12.1885	8.94e-08
12.2461	1.81e-07		12.253	7.5e-08		12.2365	7.67e-07		11.4133	8.07465e-06		12.1973	9.03e-08
12.2549	1.8e-07		12.2618	7.55e-08		12.2453	7.66e-07		11.4215	8.07472e-06		12.206	9.13e-08
12.2637	1.8e-07		12.2706	7.62e-08		12.2541	7.65e-07		11.4296	8.07516e-06		12.2148	9.2e-08
12.2724	1.8e-07		12.2793	7.68e-08		12.2628	7.64e-07		11.4378	8.07477e-06		12.2236	9.26e-08
12.2812	1.8e-07		12.2881	7.69e-08		12.2716	7.63e-07		11.446	8.07409e-06		12.2324	9.34e-08
12.29	1.81e-07		12.2969	7.77e-08		12.2804	7.61e-07		11.4542	8.07446e-06		12.2411	9.42e-08
12.2987	1.8e-07		12.3057	7.84e-08		12.2892	7.6e-07		11.4624	8.07491e-06		12.2499	9.49e-08
12.3075	1.81e-07		12.3144	7.87e-08		12.2979	7.58e-07		11.4706	8.07482e-06		12.2587	9.53e-08
12.3163	1.81e-07		12.3232	7.91e-08		12.3067	7.55e-07		11.4788	8.07505e-06		12.2674	9.58e-08
12.3251	1.81e-07		12.332	7.94e-08		12.3155	7.54e-07		11.487	8.07494e-06		12.2762	9.66e-08
12.3338	1.81e-07		12.3408	7.99e-08		12.3242	7.52e-07		11.4952	8.0747e-06		12.285	9.78e-08
12.3426	1.81e-07		12.3495	8.02e-08		12.333	7.5e-07		11.5033	8.07496e-06		12.2938	9.82e-08
12.3514	1.81e-07		12.3583	8.03e-08		12.3418	7.48e-07		11.5115	8.07476e-06		12.3025	9.86e-08
12.3602	1.81e-07		12.3671	8.04e-08		12.3506	7.47e-07		11.5197	8.07503e-06		12.3113	9.98e-08
12.3689	1.81e-07		12.3758	8.1e-08		12.3593	7.45e-07		11.5279	8.07522e-06		12.3201	1.01e-07
12.3777	1.81e-07		12.3846	8.2e-08		12.3681	7.42e-07		11.5361	8.07461e-06		12.3289	1.02e-07
12.3865	1.8e-07		12.3934	8.23e-08		12.3769	7.4e-07		11.5443	8.0749e-06		12.3376	1.02e-07
12.3952	1.81e-07		12.4022	8.24e-08		12.3856	7.37e-07		11.5525	8.07493e-06		12.3464	1.03e-07
12.404	1.81e-07		12.4109	8.28e-08		12.3944	7.35e-07		11.5607	8.07511e-06		12.3552	1.03e-07
12.4128	1.81e-07		12.4197	8.32e-08		12.4032	7.32e-07		11.5689	8.07538e-06		12.3639	1.04e-07
12.4216	1.81e-07		12.4285	8.39e-08		12.412	7.29e-07		11.5771	8.07474e-06		12.3727	1.05e-07
12.4303	1.81e-07		12.4372	8.44e-08		12.4207	7.27e-07		11.5852	8.07469e-06		12.3815	1.06e-07
12.4391	1.81e-07		12.446	8.45e-08		12.4295	7.24e-07		11.5934	8.07514e-06		12.3903	1.07e-07
12.4479	1.81e-07		12.4548	8.46e-08		12.4383	7.21e-07		11.6016	8.07524e-06		12.399	1.08e-07
12.4566	1.81e-07		12.4636	8.5e-08		12.4471	7.18e-07		11.6098	8.07496e-06		12.4078	1.09e-07
12.4654	1.81e-07		12.4723	8.56e-08		12.4558	7.16e-07		11.618	8.07514e-06		12.4166	1.09e-07
12.4742	1.8e-07		12.4811	8.61e-08		12.4646	7.13e-07		11.6262	8.07556e-06		12.4253	1.1e-07
12.483	1.8e-07		12.4899	8.63e-08		12.4734	7.1e-07		11.6344	8.07587e-06		12.4341	1.11e-07
12.4917	1.81e-07		12.4986	8.66e-08		12.4821	7.07e-07		11.6426	8.07584e-06		12.4429	1.12e-07
12.5005	1.81e-07		12.5074	8.67e-08		12.4909	7.03e-07		11.6508	8.07575e-06		12.4517	1.12e-07
12.5093	1.81e-07		12.5162	8.74e-08		12.4997	7e-07		11.659	8.07616e-06		12.4604	1.13e-07
12.518	1.81e-07		12.525	8.84e-08		12.5085	6.98e-07		11.6671	8.07611e-06		12.4692	1.13e-07
12.5268	1.81e-07		12.5337	8.89e-08		12.5172	6.95e-07		11.6753	8.07608e-06		12.478	1.15e-07
12.5356	1.81e-07		12.5425	8.92e-08		12.526	6.92e-07		11.6835	8.07587e-06		12.4867	1.15e-07
12.5444	1.81e-07		12.5513	8.95e-08		12.5348	6.88e-07		11.6917	8.07535e-06		12.4955	1.16e-07
12.5531	1.81e-07		12.5601	9e-08		12.5435	6.84e-07		11.6999	8.07584e-06		12.5043	1.17e-07
12.5619	1.81e-07		12.5688	9.01e-08		12.5523	6.81e-07		11.7081	8.07549e-06		12.5131	1.17e-07
12.5707	1.81e-07		12.5776	9.01e-08		12.5611	6.78e-07		11.7163	8.07462e-06		12.5218	1.18e-07
12.5795	1.81e-07		12.5864	9e-08		12.5699	6.75e-07		11.7245	8.07436e-06		12.5306	1.19e-07
12.5882	1.81e-07		12.5951	9.03e-08		12.5786	6.72e-07		11.7327	8.07504e-06		12.5394	1.19e-07
12.597	1.81e-07		12.6039	9.11e-08		12.5874	6.68e-07		11.7409	8.07581e-06		12.5482	1.2e-07
12.6058	1.81e-07		12.6127	9.18e-08		12.5962	6.65e-07		11.749	8.0755e-06		12.5569	1.21e-07
12.6145	1.8e-07		12.6215	9.22e-08		12.6049	6.62e-07		11.7572	8.07582e-06		12.5657	1.22e-07
12.6233	1.8e-07		12.6302	9.26e-08		12.6137	6.58e-07		11.7654	8.07587e-06		12.5745	1.23e-07
12.6321	1.81e-07		12.639	9.27e-08		12.6225	6.54e-07		11.7736	8.07567e-06		12.5832	1.23e-07
12.6409	1.8e-07		12.6478	9.31e-08		12.6313	6.51e-07		11.7818	8.07534e-06		12.592	1.24e-07
12.6496	1.8e-07		12.6565	9.33e-08		12.64	6.48e-07		11.79	8.07492e-06		12.6008	1.24e-07
12.6584	1.8e-07		12.6653	9.35e-08		12.6488	6.44e-07		11.7982	8.07535e-06		12.6096	1.24e-07
12.6672	1.8e-07		12.6741	9.39e-08		12.6576	6.41e-07		11.8064	8.07564e-06		12.6183	1.24e-07
12.6759	1.8e-07		12.6829	9.43e-08		12.6664	6.37e-07		11.8146	8.07534e-06		12.6271	1.25e-07
12.6847	1.79e-07		12.6916	9.45e-08		12.6751	6.33e-07		11.8227	8.07525e-06		12.6359	1.25e-07
12.6935	1.79e-07		12.7004	9.47e-08		12.6839	6.31e-07		11.8309	8.07545e-06		12.6446	1.26e-07
12.7023	1.79e-07		12.7092	9.48e-08		12.6927	6.28e-07		11.8391	8.07506e-06		12.6534	1.26e-07
12.711	1.79e-07		12.7179	9.49e-08		12.7014	6.24e-07		11.8473	8.07519e-06		12.6622	1.27e-07
12.7198	1.79e-07		12.7267	9.49e-08		12.7102	6.2e-07		11.8555	8.07554e-06		12.671	1.28e-07
12.7286	1.79e-07		12.7355	9.54e-08		12.719	6.17e-07		11.8637	8.07508e-06		12.6797	1.28e-07
12.7373	1.8e-07		12.7443	9.56e-08		12.7278	6.14e-07		11.8719	8.07518e-06		12.6885	1.28e-07
12.7461	1.8e-07		12.753	9.58e-08		12.7365	6.11e-07		11.8801	8.07548e-06		12.6973	1.29e-07
12.7549	1.79e-07		12.7618	9.62e-08		12.7453	6.08e-07		11.8883	8.07544e-06		12.706	1.29e-07
12.7637	1.79e-07		12.7706	9.63e-08		12.7541	6.04e-07		11.8965	8.07569e-06		12.7148	1.29e-07
12.7724	1.79e-07		12.7794	9.63e-08		12.7628	6.02e-07		11.9046	8.07583e-06		12.7236	1.3e-07
12.7812	1.79e-07		12.7881	9.63e-08		12.7716	5.98e-07		11.9128	8.07554e-06		12.7324	1.31e-07
12.79	1.79e-07		12.7969	9.62e-08		12.7804	5.95e-07		11.921	8.07537e-06		12.7411	1.31e-07
12.7988	1.79e-07		12.8057	9.63e-08		12.7892	5.91e-07		11.9292	8.0756e-06		12.7499	1.31e-07
12.8075	1.79e-07		12.8144	9.64e-08		12.7979	5.87e-07		11.9374	8.076e-06		12.7587	1.31e-07
12.8163	1.79e-07		12.8232	9.69e-08		12.8067	5.84e-07		11.9456	8.07581e-06		12.7675	1.31e-07
12.8251	1.79e-07		12.832	9.73e-08		12.8155	5.81e-07		11.9538	8.07536e-06		12.7762	1.32e-07
12.8338	1.79e-07		12.8408	9.74e-08		12.8242	5.78e-07		11.962	8.07509e-06		12.785	1.32e-07
12.8426	1.79e-07		12.8495	9.74e-08		12.833	5.74e-07		11.9702	8.07519e-06		12.7938	1.32e-07
12.8514	1.79e-07		12.8583	9.74e-08		12.8418	5.71e-07		11.9784	8.07504e-06		12.8025	1.32e-07
12.8602	1.79e-07		12.8671	9.73e-08		12.8506	5.68e-07		11.9865	8.07553e-06		12.8113	1.33e-07
12.8689	1.79e-07		12.8758	9.78e-08		12.8593	5.65e-07		11.9947	8.07592e-06		12.8201	1.33e-07
12.8777	1.79e-07		12.8846	9.8e-08		12.8681	5.62e-07		12.0029	8.0753e-06		12.8289	1.33e-07
12.8865	1.79e-07		12.8934	9.8e-08		12.8769	5.59e-07		12.0111	8.07545e-06		12.8376	1.33e-07
12.8952	1.79e-07		12.9022	9.81e-08		12.8857	5.56e-07		12.0193	8.07559e-06		12.8464	1.33e-07
12.904	1.78e-07		12.9109	9.82e-08		12.8944	5.53e-07		12.0275	8.0756e-06		12.8552	1.34e-07
12.9128	1.79e-07		12.9197	9.85e-08		12.9032	5.5e-07		12.0357	8.07537e-06		12.8639	1.34e-07
12.9216	1.79e-07		12.9285	9.84e-08		12.912	5.47e-07		12.0439	8.07525e-06		12.8727	1.34e-07
12.9303	1.79e-07		12.9372	9.83e-08		12.9207	5.44e-07		12.0521	8.07555e-06		12.8815	1.35e-07
12.9391	1.79e-07		12.946	9.81e-08		12.9295	5.41e-07		12.0603	8.07537e-06		12.8903	1.35e-07
12.9479	1.79e-07		12.9548	9.83e-08		12.9383	5.39e-07		12.0684	8.07549e-06		12.899	1.35e-07
12.9566	1.79e-07		12.9636	9.84e-08		12.9471	5.36e-07		12.0766	8.07472e-06		12.9078	1.35e-07
12.9654	1.79e-07		12.9723	9.85e-08		12.9558	5.33e-07		12.0848	8.07423e-06		12.9166	1.35e-07
12.9742	1.79e-07		12.9811	9.84e-08		12.9646	5.3e-07		12.093	8.0751e-06		12.9253	1.35e-07
12.983	1.79e-07		12.9899	9.83e-08		12.9734	5.27e-07		12.1012	8.07549e-06		12.9341	1.35e-07
12.9917	1.79e-07		12.9987	9.82e-08		12.9821	5.25e-07		12.1094	8.07529e-06		12.9429	1.36e-07
13.0005	1.79e-07		13.0074	9.82e-08		12.9909	5.22e-07		12.1176	8.0754e-06		12.9517	1.36e-07
13.0093	1.79e-07		13.0162	9.82e-08		12.9997	5.19e-07		12.1258	8.07546e-06		12.9604	1.36e-07
13.0181	1.79e-07		13.025	9.82e-08		13.0085	5.16e-07		12.134	8.07489e-06		12.9692	1.36e-07
13.0268	1.79e-07		13.0337	9.79e-08		13.0172	5.14e-07		12.1422	8.07473e-06		12.978	1.36e-07
13.0356	1.78e-07		13.0425	9.81e-08		13.026	5.11e-07		12.1503	8.07493e-06		12.9868	1.37e-07
13.0444	1.78e-07		13.0513	9.83e-08		13.0348	5.09e-07		12.1585	8.07541e-06		12.9955	1.37e-07
13.0531	1.78e-07		13.0601	9.84e-08		13.0435	5.06e-07		12.1667	8.07525e-06		13.0043	1.37e-07
13.0619	1.77e-07		13.0688	9.83e-08		13.0523	5.03e-07		12.1749	8.07526e-06		13.0131	1.37e-07
13.0707	1.77e-07		13.0776	9.81e-08		13.0611	5e-07		12.1831	8.07555e-06		13.0218	1.37e-07
13.0795	1.78e-07		13.0864	9.81e-08		13.0699	4.98e-07		12.1913	8.07557e-06		13.0306	1.37e-07
13.0882	1.78e-07		13.0951	9.81e-08		13.0786	4.96e-07		12.1995	8.07526e-06		13.0394	1.37e-07
13.097	1.77e-07		13.1039	9.81e-08		13.0874	4.93e-07		12.2077	8.07457e-06		13.0482	1.37e-07
13.1058	1.77e-07		13.1127	9.79e-08		13.0962	4.9e-07		12.2159	8.07458e-06		13.0569	1.37e-07
13.1145	1.77e-07		13.1215	9.79e-08		13.105	4.88e-07		12.224	8.07498e-06		13.0657	1.37e-07
13.1233	1.78e-07		13.1302	9.8e-08		13.1137	4.86e-07		12.2322	8.07507e-06		13.0745	1.37e-07
13.1321	1.78e-07		13.139	9.83e-08		13.1225	4.84e-07		12.2404	8.07506e-06		13.0832	1.36e-07
13.1409	1.78e-07		13.1478	9.87e-08		13.1313	4.81e-07		12.2486	8.07488e-06		13.092	1.37e-07
13.1496	1.78e-07		13.1565	9.87e-08		13.14	4.78e-07		12.2568	8.07456e-06		13.1008	1.37e-07
13.1584	1.78e-07		13.1653	9.86e-08		13.1488	4.76e-07		12.265	8.07478e-06		13.1096	1.37e-07
13.1672	1.78e-07		13.1741	9.84e-08		13.1576	4.74e-07		12.2732	8.0748e-06		13.1183	1.36e-07
13.1759	1.78e-07		13.1829	9.84e-08		13.1664	4.72e-07		12.2814	8.07449e-06		13.1271	1.36e-07
13.1847	1.78e-07		13.1916	9.82e-08		13.1751	4.69e-07		12.2896	8.07493e-06		13.1359	1.36e-07
13.1935	1.78e-07		13.2004	9.77e-08		13.1839	4.66e-07		12.2978	8.07514e-06		13.1446	1.36e-07
13.2023	1.78e-07		13.2092	9.76e-08		13.1927	4.65e-07		12.3059	8.07489e-06		13.1534	1.36e-07
13.211	1.78e-07		13.218	9.75e-08		13.2014	4.62e-07		12.3141	8.075e-06		13.1622	1.36e-07
13.2198	1.78e-07		13.2267	9.76e-08		13.2102	4.6e-07		12.3223	8.07507e-06		13.171	1.36e-07
13.2286	1.78e-07		13.2355	9.76e-08		13.219	4.58e-07		12.3305	8.07478e-06		13.1797	1.36e-07
13.2374	1.78e-07		13.2443	9.74e-08		13.2278	4.56e-07		12.3387	8.07461e-06		13.1885	1.36e-07
13.2461	1.79e-07		13.253	9.75e-08		13.2365	4.53e-07		12.3469	8.07477e-06		13.1973	1.35e-07
13.2549	1.79e-07		13.2618	9.76e-08		13.2453	4.52e-07		12.3551	8.07457e-06		13.2061	1.35e-07
13.2637	1.78e-07		13.2706	9.75e-08		13.2541	4.5e-07		12.3633	8.07406e-06		13.2148	1.35e-07
13.2724	1.78e-07		13.2794	9.74e-08		13.2628	4.47e-07		12.3715	8.07423e-06		13.2236	1.35e-07
13.2812	1.79e-07		13.2881	9.71e-08		13.2716	4.45e-07		12.3797	8.07429e-06		13.2324	1.35e-07
13.29	1.79e-07		13.2969	9.69e-08		13.2804	4.44e-07		12.3878	8.07404e-06		13.2411	1.35e-07
13.2988	1.79e-07		13.3057	9.67e-08		13.2892	4.42e-07		12.396	8.07436e-06		13.2499	1.34e-07
13.3075	1.79e-07		13.3144	9.69e-08		13.2979	4.4e-07		12.4042	8.07456e-06		13.2587	1.34e-07
13.3163	1.79e-07		13.3232	9.69e-08		13.3067	4.38e-07		12.4124	8.07407e-06		13.2675	1.34e-07
13.3251	1.8e-07		13.332	9.7e-08		13.3155	4.37e-07		12.4206	8.07375e-06		13.2762	1.34e-07
13.3338	1.8e-07		13.3408	9.69e-08		13.3243	4.34e-07		12.4288	8.07377e-06		13.285	1.34e-07
13.3426	1.8e-07		13.3495	9.59e-08		13.333	4.32e-07		12.437	8.07382e-06		13.2938	1.34e-07
13.3514	1.8e-07		13.3583	9.57e-08		13.3418	4.31e-07		12.4452	8.07408e-06		13.3025	1.33e-07
13.3602	1.8e-07		13.3671	9.58e-08		13.3506	4.3e-07		12.4534	8.07373e-06		13.3113	1.33e-07
13.3689	1.81e-07		13.3758	9.58e-08		13.3593	4.28e-07		12.4616	8.07386e-06		13.3201	1.32e-07
13.3777	1.81e-07		13.3846	9.58e-08		13.3681	4.26e-07		12.4697	8.07448e-06		13.3289	1.32e-07
13.3865	1.81e-07		13.3934	9.56e-08		13.3769	4.25e-07		12.4779	8.07478e-06		13.3376	1.32e-07
13.3952	1.81e-07		13.4022	9.55e-08		13.3857	4.23e-07		12.4861	8.07449e-06		13.3464	1.31e-07
13.404	1.81e-07		13.4109	9.54e-08		13.3944	4.21e-07		12.4943	8.07431e-06		13.3552	1.31e-07
13.4128	1.81e-07		13.4197	9.52e-08		13.4032	4.21e-07		12.5025	8.07508e-06		13.3639	1.31e-07
13.4216	1.81e-07		13.4285	9.52e-08		13.412	4.2e-07		12.5107	8.07495e-06		13.3727	1.31e-07
13.4303	1.81e-07		13.4373	9.46e-08		13.4207	4.18e-07		12.5189	8.07461e-06		13.3815	1.3e-07
13.4391	1.82e-07		13.446	9.42e-08		13.4295	4.17e-07		12.5271	8.07483e-06		13.3903	1.29e-07
13.4479	1.82e-07		13.4548	9.42e-08		13.4383	4.15e-07		12.5353	8.07502e-06		13.399	1.29e-07
13.4567	1.82e-07		13.4636	9.42e-08		13.4471	4.14e-07		12.5435	8.07464e-06		13.4078	1.29e-07
13.4654	1.82e-07		13.4723	9.38e-08		13.4558	4.13e-07		12.5516	8.07429e-06		13.4166	1.28e-07
13.4742	1.82e-07		13.4811	9.35e-08		13.4646	4.12e-07		12.5598	8.0745e-06		13.4254	1.28e-07
13.483	1.82e-07		13.4899	9.33e-08		13.4734	4.11e-07		12.568	8.07424e-06		13.4341	1.28e-07
13.4917	1.82e-07		13.4987	9.33e-08		13.4821	4.09e-07		12.5762	8.07391e-06		13.4429	1.28e-07
13.5005	1.82e-07		13.5074	9.33e-08		13.4909	4.08e-07		12.5844	8.07453e-06		13.4517	1.27e-07
13.5093	1.82e-07		13.5162	9.28e-08		13.4997	4.08e-07		12.5926	8.0748e-06		13.4604	1.26e-07
13.5181	1.82e-07		13.525	9.31e-08		13.5085	4.06e-07		12.6008	8.07432e-06		13.4692	1.26e-07
13.5268	1.82e-07		13.5337	9.31e-08		13.5172	4.05e-07		12.609	8.07428e-06		13.478	1.26e-07
13.5356	1.83e-07		13.5425	9.31e-08		13.526	4.04e-07		12.6172	8.07475e-06		13.4868	1.26e-07
13.5444	1.83e-07		13.5513	9.31e-08		13.5348	4.03e-07		12.6253	8.07502e-06		13.4955	1.26e-07
13.5531	1.82e-07		13.5601	9.28e-08		13.5436	4.03e-07		12.6335	8.07478e-06		13.5043	1.25e-07
13.5619	1.82e-07		13.5688	9.22e-08		13.5523	4.03e-07		12.6417	8.07489e-06		13.5131	1.25e-07
13.5707	1.82e-07		13.5776	9.22e-08		13.5611	4.01e-07		12.6499	8.07524e-06		13.5218	1.25e-07
13.5795	1.82e-07		13.5864	9.23e-08		13.5699	4e-07		12.6581	8.07531e-06		13.5306	1.25e-07
13.5882	1.82e-07		13.5951	9.22e-08		13.5786	3.99e-07		12.6663	8.07547e-06		13.5394	1.24e-07
13.597	1.82e-07		13.6039	9.19e-08		13.5874	3.99e-07		12.6745	8.07554e-06		13.5482	1.24e-07
13.6058	1.83e-07		13.6127	9.18e-08		13.5962	3.98e-07		12.6827	8.07555e-06		13.5569	1.23e-07
13.6145	1.83e-07		13.6215	9.19e-08		13.605	3.97e-07		12.6909	8.07547e-06		13.5657	1.23e-07
13.6233	1.83e-07		13.6302	9.18e-08		13.6137	3.97e-07		12.6991	8.07462e-06		13.5745	1.23e-07
13.6321	1.83e-07		13.639	9.17e-08		13.6225	3.97e-07		12.7072	8.07471e-06		13.5832	1.22e-07
13.6409	1.83e-07		13.6478	9.1e-08		13.6313	3.96e-07		12.7154	8.07544e-06		13.592	1.22e-07
13.6496	1.83e-07		13.6566	9.14e-08		13.64	3.95e-07		12.7236	8.07516e-06		13.6008	1.22e-07
13.6584	1.83e-07		13.6653	9.14e-08		13.6488	3.94e-07		12.7318	8.0746e-06		13.6096	1.21e-07
13.6672	1.83e-07		13.6741	9.15e-08		13.6576	3.94e-07		12.74	8.07456e-06		13.6183	1.21e-07
13.676	1.83e-07		13.6829	9.15e-08		13.6664	3.94e-07		12.7482	8.07485e-06		13.6271	1.21e-07
13.6847	1.83e-07		13.6916	9.15e-08		13.6751	3.94e-07		12.7564	8.07505e-06		13.6359	1.2e-07
13.6935	1.83e-07		13.7004	9.1e-08		13.6839	3.94e-07		12.7646	8.07481e-06		13.6447	1.2e-07
13.7023	1.83e-07		13.7092	9.05e-08		13.6927	3.93e-07		12.7728	8.07451e-06		13.6534	1.2e-07
13.711	1.83e-07		13.718	9.07e-08		13.7014	3.93e-07		12.781	8.07475e-06		13.6622	1.19e-07
13.7198	1.83e-07		13.7267	9.07e-08		13.7102	3.93e-07		12.7891	8.07502e-06		13.671	1.19e-07
13.7286	1.83e-07		13.7355	9.05e-08		13.719	3.93e-07		12.7973	8.07527e-06		13.6797	1.19e-07
13.7374	1.83e-07		13.7443	9.02e-08		13.7278	3.93e-07		12.8055	8.07513e-06		13.6885	1.18e-07
13.7461	1.83e-07		13.753	9.02e-08		13.7365	3.93e-07		12.8137	8.07487e-06		13.6973	1.18e-07
13.7549	1.83e-07		13.7618	9.03e-08		13.7453	3.93e-07		12.8219	8.07474e-06		13.7061	1.17e-07
13.7637	1.83e-07		13.7706	9.04e-08		13.7541	3.93e-07		12.8301	8.07479e-06		13.7148	1.17e-07
13.7724	1.83e-07		13.7794	9.04e-08		13.7629	3.93e-07		12.8383	8.0754e-06		13.7236	1.17e-07
13.7812	1.83e-07		13.7881	9.04e-08		13.7716	3.92e-07		12.8465	8.07561e-06		13.7324	1.16e-07
13.79	1.83e-07		13.7969	8.97e-08		13.7804	3.92e-07		12.8547	8.0754e-06		13.7411	1.16e-07
13.7988	1.83e-07		13.8057	8.92e-08		13.7892	3.92e-07		12.8629	8.07511e-06		13.7499	1.16e-07
13.8075	1.83e-07		13.8144	8.91e-08		13.7979	3.92e-07		12.871	8.07528e-06		13.7587	1.16e-07
13.8163	1.83e-07		13.8232	8.88e-08		13.8067	3.92e-07		12.8792	8.07557e-06		13.7675	1.15e-07
13.8251	1.83e-07		13.832	8.86e-08		13.8155	3.92e-07		12.8874	8.07508e-06		13.7762	1.14e-07
13.8338	1.83e-07		13.8408	8.79e-08		13.8243	3.92e-07		12.8956	8.07488e-06		13.785	1.14e-07
13.8426	1.82e-07		13.8495	8.81e-08		13.833	3.92e-07		12.9038	8.07548e-06		13.7938	1.14e-07
13.8514	1.83e-07		13.8583	8.82e-08		13.8418	3.92e-07		12.912	8.07597e-06		13.8025	1.14e-07
13.8602	1.83e-07		13.8671	8.82e-08		13.8506	3.92e-07		12.9202	8.07541e-06		13.8113	1.13e-07
13.8689	1.83e-07		13.8759	8.82e-08		13.8593	3.92e-07		12.9284	8.07502e-06		13.8201	1.13e-07
13.8777	1.83e-07		13.8846	8.79e-08		13.8681	3.92e-07		12.9366	8.07543e-06		13.8289	1.13e-07
13.8865	1.83e-07		13.8934	8.78e-08		13.8769	3.93e-07		12.9448	8.07559e-06		13.8376	1.12e-07
13.8953	1.83e-07		13.9022	8.78e-08		13.8857	3.93e-07		12.9529	8.07539e-06		13.8464	1.12e-07
13.904	1.83e-07		13.9109	8.81e-08		13.8944	3.93e-07		12.9611	8.07488e-06		13.8552	1.12e-07
13.9128	1.83e-07		13.9197	8.81e-08		13.9032	3.92e-07		12.9693	8.07477e-06		13.864	1.12e-07
13.9216	1.83e-07		13.9285	8.8e-08		13.912	3.93e-07		12.9775	8.07496e-06		13.8727	1.12e-07
13.9303	1.83e-07		13.9373	8.77e-08		13.9207	3.93e-07		12.9857	8.07492e-06		13.8815	1.12e-07
13.9391	1.83e-07		13.946	8.77e-08		13.9295	3.93e-07		12.9939	8.07506e-06		13.8903	1.11e-07
13.9479	1.83e-07		13.9548	8.74e-08		13.9383	3.93e-07		13.0021	8.07505e-06		13.899	1.11e-07
13.9567	1.83e-07		13.9636	8.7e-08		13.9471	3.94e-07		13.0103	8.07472e-06		13.9078	1.11e-07
13.9654	1.83e-07		13.9723	8.69e-08		13.9558	3.94e-07		13.0185	8.07486e-06		13.9166	1.1e-07
13.9742	1.83e-07		13.9811	8.68e-08		13.9646	3.94e-07		13.0266	8.07494e-06		13.9254	1.1e-07
13.983	1.83e-07		13.9899	8.68e-08		13.9734	3.94e-07		13.0348	8.07509e-06		13.9341	1.1e-07
13.9917	1.82e-07		13.9987	8.68e-08		13.9822	3.94e-07		13.043	8.07547e-06		13.9429	1.1e-07
14.0005	1.82e-07		14.0074	8.67e-08		13.9909	3.94e-07		13.0512	8.07537e-06		13.9517	1.09e-07
14.0093	1.82e-07		14.0162	8.62e-08		13.9997	3.94e-07		13.0594	8.07478e-06		13.9604	1.09e-07
14.0181	1.82e-07		14.025	8.61e-08		14.0085	3.94e-07		13.0676	8.07444e-06		13.9692	1.09e-07
14.0268	1.82e-07		14.0337	8.66e-08		14.0172	3.95e-07		13.0758	8.07449e-06		13.978	1.09e-07
14.0356	1.81e-07		14.0425	8.66e-08		14.026	3.95e-07		13.084	8.07467e-06		13.9868	1.09e-07
14.0444	1.81e-07		14.0513	8.65e-08		14.0348	3.95e-07		13.0922	8.07486e-06		13.9955	1.09e-07
14.0531	1.81e-07		14.0601	8.64e-08		14.0436	3.95e-07		13.1004	8.07518e-06		14.0043	1.09e-07
14.0619	1.81e-07		14.0688	8.64e-08		14.0523	3.96e-07		13.1085	8.07524e-06		14.0131	1.09e-07
14.0707	1.81e-07		14.0776	8.64e-08		14.0611	3.96e-07		13.1167	8.07478e-06		14.0218	1.09e-07
14.0795	1.81e-07		14.0864	8.64e-08		14.0699	3.96e-07		13.1249	8.07464e-06		14.0306	1.09e-07
14.0882	1.81e-07		14.0952	8.63e-08		14.0786	3.97e-07		13.1331	8.07458e-06		14.0394	1.08e-07
14.097	1.81e-07		14.1039	8.61e-08		14.0874	3.97e-07		13.1413	8.0743e-06		14.0482	1.08e-07
14.1058	1.81e-07		14.1127	8.57e-08		14.0962	3.98e-07		13.1495	8.07398e-06		14.0569	1.08e-07
14.1146	1.81e-07		14.1215	8.57e-08		14.105	3.98e-07		13.1577	8.07379e-06		14.0657	1.08e-07
14.1233	1.81e-07		14.1302	8.55e-08		14.1137	3.99e-07		13.1659	8.07384e-06		14.0745	1.08e-07
14.1321	1.8e-07		14.139	8.53e-08		14.1225	3.99e-07		13.1741	8.07376e-06		14.0832	1.07e-07
14.1409	1.8e-07		14.1478	8.52e-08		14.1313	3.99e-07		13.1823	8.07412e-06		14.092	1.07e-07
14.1496	1.8e-07		14.1566	8.54e-08		14.14	3.99e-07		13.1904	8.0743e-06		14.1008	1.07e-07
14.1584	1.8e-07		14.1653	8.54e-08		14.1488	4e-07		13.1986	8.07398e-06		14.1096	1.07e-07
14.1672	1.8e-07		14.1741	8.54e-08		14.1576	4.01e-07		13.2068	8.07422e-06		14.1183	1.07e-07
14.176	1.79e-07		14.1829	8.54e-08		14.1664	4.01e-07		13.215	8.07465e-06		14.1271	1.07e-07
14.1847	1.79e-07		14.1916	8.54e-08		14.1751	4.01e-07		13.2232	8.07463e-06		14.1359	1.07e-07
14.1935	1.79e-07		14.2004	8.54e-08		14.1839	4.02e-07		13.2314	8.07442e-06		14.1447	1.07e-07
14.2023	1.79e-07		14.2092	8.55e-08		14.1927	4.03e-07		13.2396	8.0747e-06		14.1534	1.06e-07
14.211	1.79e-07		14.218	8.57e-08		14.2015	4.03e-07		13.2478	8.075e-06		14.1622	1.06e-07
14.2198	1.78e-07		14.2267	8.59e-08		14.2102	4.04e-07		13.256	8.07502e-06		14.171	1.06e-07
14.2286	1.78e-07		14.2355	8.59e-08		14.219	4.04e-07		13.2642	8.07467e-06		14.1797	1.06e-07
14.2374	1.78e-07		14.2443	8.6e-08		14.2278	4.05e-07		13.2723	8.07448e-06		14.1885	1.05e-07
14.2461	1.78e-07		14.2531	8.62e-08		14.2365	4.05e-07		13.2805	8.07451e-06		14.1973	1.05e-07
14.2549	1.77e-07		14.2618	8.63e-08		14.2453	4.06e-07		13.2887	8.07403e-06		14.2061	1.05e-07
14.2637	1.77e-07		14.2706	8.63e-08		14.2541	4.07e-07		13.2969	8.07381e-06		14.2148	1.05e-07
14.2724	1.78e-07		14.2794	8.63e-08		14.2629	4.08e-07		13.3051	8.07368e-06		14.2236	1.05e-07
14.2812	1.78e-07		14.2881	8.64e-08		14.2716	4.08e-07		13.3133	8.07364e-06		14.2324	1.05e-07
14.29	1.78e-07		14.2969	8.64e-08		14.2804	4.09e-07		13.3215	8.07417e-06		14.2411	1.05e-07
14.2988	1.77e-07		14.3057	8.64e-08		14.2892	4.11e-07		13.3297	8.07482e-06		14.2499	1.04e-07
14.3075	1.78e-07		14.3145	8.65e-08		14.2979	4.11e-07		13.3379	8.07498e-06		14.2587	1.04e-07
14.3163	1.77e-07		14.3232	8.67e-08		14.3067	4.12e-07		13.346	8.07493e-06		14.2675	1.04e-07
14.3251	1.77e-07		14.332	8.68e-08		14.3155	4.13e-07		13.3542	8.07497e-06		14.2762	1.04e-07
14.3339	1.76e-07		14.3408	8.68e-08		14.3243	4.15e-07		13.3624	8.07492e-06		14.285	1.04e-07
14.3426	1.77e-07		14.3495	8.68e-08		14.333	4.16e-07		13.3706	8.07466e-06		14.2938	1.05e-07
14.3514	1.77e-07		14.3583	8.65e-08		14.3418	4.17e-07		13.3788	8.0749e-06		14.3025	1.05e-07
14.3602	1.77e-07		14.3671	8.64e-08		14.3506	4.18e-07		13.387	8.07493e-06		14.3113	1.04e-07
14.3689	1.76e-07		14.3759	8.63e-08		14.3593	4.19e-07		13.3952	8.07472e-06		14.3201	1.04e-07
14.3777	1.76e-07		14.3846	8.61e-08		14.3681	4.21e-07		13.4034	8.07476e-06		14.3289	1.04e-07
14.3865	1.76e-07		14.3934	8.56e-08		14.3769	4.23e-07		13.4116	8.07527e-06		14.3376	1.04e-07
14.3953	1.77e-07		14.4022	8.57e-08		14.3857	4.24e-07		13.4198	8.07571e-06		14.3464	1.04e-07
14.404	1.76e-07		14.4109	8.58e-08		14.3944	4.26e-07		13.4279	8.07514e-06		14.3552	1.04e-07
14.4128	1.76e-07		14.4197	8.58e-08		14.4032	4.28e-07		13.4361	8.07467e-06		14.364	1.04e-07
14.4216	1.76e-07		14.4285	8.58e-08		14.412	4.3e-07		13.4443	8.07482e-06		14.3727	1.04e-07
14.4303	1.76e-07		14.4373	8.56e-08		14.4208	4.32e-07		13.4525	8.07514e-06		14.3815	1.04e-07
14.4391	1.75e-07		14.446	8.59e-08		14.4295	4.34e-07		13.4607	8.07511e-06		14.3903	1.04e-07
14.4479	1.75e-07		14.4548	8.59e-08		14.4383	4.37e-07		13.4689	8.07519e-06		14.399	1.04e-07
14.4567	1.76e-07		14.4636	8.59e-08		14.4471	4.4e-07		13.4771	8.07518e-06		14.4078	1.04e-07
14.4654	1.76e-07		14.4724	8.58e-08		14.4558	4.42e-07		13.4853	8.07508e-06		14.4166	1.04e-07
14.4742	1.76e-07		14.4811	8.61e-08		14.4646	4.45e-07		13.4935	8.07504e-06		14.4254	1.04e-07
14.483	1.75e-07		14.4899	8.61e-08		14.4734	4.49e-07		13.5017	8.07481e-06		14.4341	1.04e-07
14.4917	1.75e-07		14.4987	8.6e-08		14.4822	4.53e-07		13.5098	8.07477e-06		14.4429	1.05e-07
14.5005	1.75e-07		14.5074	8.59e-08		14.4909	4.57e-07		13.518	8.07502e-06		14.4517	1.05e-07
14.5093	1.75e-07		14.5162	8.55e-08		14.4997	4.61e-07		13.5262	8.07512e-06		14.4604	1.06e-07
14.5181	1.75e-07		14.525	8.52e-08		14.5085	4.65e-07		13.5344	8.07501e-06		14.4692	1.06e-07
14.5268	1.75e-07		14.5338	8.53e-08		14.5172	4.7e-07		13.5426	8.07505e-06		14.478	1.06e-07
14.5356	1.75e-07		14.5425	8.53e-08		14.526	4.75e-07		13.5508	8.07549e-06		14.4868	1.06e-07
14.5444	1.75e-07		14.5513	8.54e-08		14.5348	4.81e-07		13.559	8.07551e-06		14.4955	1.07e-07
14.5532	1.76e-07		14.5601	8.53e-08		14.5436	4.87e-07		13.5672	8.07522e-06		14.5043	1.08e-07
14.5619	1.76e-07		14.5688	8.53e-08		14.5523	4.94e-07		13.5754	8.07501e-06		14.5131	1.08e-07
14.5707	1.75e-07		14.5776	8.53e-08		14.5611	5.01e-07		13.5836	8.0751e-06		14.5218	1.09e-07
14.5795	1.75e-07		14.5864	8.51e-08		14.5699	5.09e-07		13.5917	8.07533e-06		14.5306	1.09e-07
14.5882	1.75e-07		14.5952	8.52e-08		14.5786	5.17e-07		13.5999	8.07518e-06		14.5394	1.09e-07
14.597	1.75e-07		14.6039	8.52e-08		14.5874	5.26e-07		13.6081	8.07477e-06		14.5482	1.1e-07
14.6058	1.76e-07		14.6127	8.52e-08		14.5962	5.35e-07		13.6163	8.07503e-06		14.5569	1.11e-07
14.6146	1.76e-07		14.6215	8.48e-08		14.605	5.46e-07		13.6245	8.07523e-06		14.5657	1.11e-07
14.6233	1.76e-07		14.6302	8.46e-08		14.6137	5.57e-07		13.6327	8.07523e-06		14.5745	1.12e-07
14.6321	1.76e-07		14.639	8.49e-08		14.6225	5.7e-07		13.6409	8.0753e-06		14.5833	1.12e-07
14.6409	1.76e-07		14.6478	8.5e-08		14.6313	5.83e-07		13.6491	8.07495e-06		14.592	1.12e-07
14.6496	1.76e-07		14.6566	8.55e-08		14.6401	5.98e-07		13.6573	8.07458e-06		14.6008	1.14e-07
14.6584	1.76e-07		14.6653	8.56e-08		14.6488	6.14e-07		13.6655	8.07474e-06		14.6096	1.15e-07
14.6672	1.76e-07		14.6741	8.56e-08		14.6576	6.31e-07		13.6736	8.07537e-06		14.6183	1.17e-07
14.676	1.76e-07		14.6829	8.56e-08		14.6664	6.5e-07		13.6818	8.07517e-06		14.6271	1.18e-07
14.6847	1.77e-07		14.6917	8.55e-08		14.6751	6.7e-07		13.69	8.07477e-06		14.6359	1.19e-07
14.6935	1.77e-07		14.7004	8.52e-08		14.6839	6.92e-07		13.6982	8.07474e-06		14.6447	1.21e-07
14.7023	1.77e-07		14.7092	8.49e-08		14.6927	7.16e-07		13.7064	8.07491e-06		14.6534	1.23e-07
14.711	1.77e-07		14.718	8.52e-08		14.7015	7.42e-07		13.7146	8.07517e-06		14.6622	1.25e-07
14.7198	1.77e-07		14.7267	8.51e-08		14.7102	7.7e-07		13.7228	8.0749e-06		14.671	1.27e-07
14.7286	1.78e-07		14.7355	8.51e-08		14.719	7.99e-07		13.731	8.07469e-06		14.6797	1.29e-07
14.7374	1.78e-07		14.7443	8.48e-08		14.7278	8.32e-07		13.7392	8.07521e-06		14.6885	1.32e-07
14.7461	1.78e-07		14.7531	8.48e-08		14.7365	8.67e-07		13.7473	8.07558e-06		14.6973	1.34e-07
14.7549	1.78e-07		14.7618	8.47e-08		14.7453	9.05e-07		13.7555	8.07535e-06		14.7061	1.37e-07
14.7637	1.78e-07		14.7706	8.46e-08		14.7541	9.45e-07		13.7637	8.07481e-06		14.7148	1.4e-07
14.7725	1.78e-07		14.7794	8.44e-08		14.7629	9.89e-07		13.7719	8.07485e-06		14.7236	1.43e-07
14.7812	1.78e-07		14.7881	8.45e-08		14.7716	1.04e-06		13.7801	8.07545e-06		14.7324	1.47e-07
14.79	1.79e-07		14.7969	8.48e-08		14.7804	1.1e-06		13.7883	8.0754e-06		14.7411	1.5e-07
14.7988	1.8e-07		14.8057	8.49e-08		14.7892	1.16e-06		13.7965	8.07518e-06		14.7499	1.54e-07
14.8075	1.8e-07		14.8145	8.49e-08		14.7979	1.21e-06		13.8047	8.075e-06		14.7587	1.58e-07
14.8163	1.8e-07		14.8232	8.49e-08		14.8067	1.27e-06		13.8129	8.07521e-06		14.7675	1.63e-07
14.8251	1.81e-07		14.832	8.43e-08		14.8155	1.34e-06		13.8211	8.07575e-06		14.7762	1.68e-07
14.8339	1.81e-07		14.8408	8.43e-08		14.8243	1.4e-06		13.8292	8.0764e-06		14.785	1.74e-07
14.8426	1.82e-07		14.8495	8.47e-08		14.833	1.47e-06		13.8374	8.07634e-06		14.7938	1.79e-07
14.8514	1.82e-07		14.8583	8.46e-08		14.8418	1.55e-06		13.8456	8.07557e-06		14.8026	1.85e-07
14.8602	1.83e-07		14.8671	8.46e-08		14.8506	1.63e-06		13.8538	8.07533e-06		14.8113	1.91e-07
14.8689	1.84e-07		14.8759	8.43e-08		14.8594	1.71e-06		13.862	8.07511e-06		14.8201	1.98e-07
14.8777	1.85e-07		14.8846	8.36e-08		14.8681	1.8e-06		13.8702	8.07504e-06		14.8289	2.06e-07
14.8865	1.86e-07		14.8934	8.4e-08		14.8769	1.89e-06		13.8784	8.07506e-06		14.8376	2.14e-07
14.8953	1.86e-07		14.9022	8.39e-08		14.8857	1.99e-06		13.8866	8.07464e-06		14.8464	2.23e-07
14.904	1.87e-07		14.911	8.39e-08		14.8944	2.09e-06		13.8948	8.07473e-06		14.8552	2.33e-07
14.9128	1.88e-07		14.9197	8.38e-08		14.9032	2.19e-06		13.903	8.07565e-06		14.864	2.43e-07
14.9216	1.89e-07		14.9285	8.36e-08		14.912	2.29e-06		13.9111	8.07583e-06		14.8727	2.54e-07
14.9303	1.9e-07		14.9373	8.37e-08		14.9208	2.39e-06		13.9193	8.07535e-06		14.8815	2.66e-07
14.9391	1.91e-07		14.946	8.36e-08		14.9295	2.49e-06		13.9275	8.07506e-06		14.8903	2.79e-07
14.9479	1.92e-07		14.9548	8.35e-08		14.9383	2.6e-06		13.9357	8.07522e-06		14.899	2.92e-07
14.9567	1.93e-07		14.9636	8.29e-08		14.9471	2.72e-06		13.9439	8.07557e-06		14.9078	3.06e-07
14.9654	1.94e-07		14.9724	8.3e-08		14.9558	2.85e-06		13.9521	8.07546e-06		14.9166	3.22e-07
14.9742	1.95e-07		14.9811	8.3e-08		14.9646	2.97e-06		13.9603	8.07525e-06		14.9254	3.39e-07
14.983	1.97e-07		14.9899	8.31e-08		14.9734	3.08e-06		13.9685	8.07537e-06		14.9341	3.57e-07
14.9918	1.98e-07		14.9987	8.3e-08		14.9822	3.2e-06		13.9767	8.07533e-06		14.9429	3.76e-07
15.0005	1.99e-07		15.0074	8.3e-08		14.9909	3.31e-06		13.9849	8.07549e-06		14.9517	3.96e-07
15.0093	2e-07		15.0162	8.28e-08		14.9997	3.42e-06		13.993	8.0762e-06		14.9604	4.18e-07
15.0181	2.01e-07		15.025	8.29e-08		15.0085	3.53e-06		14.0012	8.07596e-06		14.9692	4.4e-07
15.0268	2.03e-07		15.0338	8.29e-08		15.0172	3.63e-06		14.0094	8.07546e-06		14.978	4.64e-07
15.0356	2.05e-07		15.0425	8.29e-08		15.026	3.74e-06		14.0176	8.07556e-06		14.9868	4.9e-07
15.0444	2.06e-07		15.0513	8.3e-08		15.0348	3.84e-06		14.0258	8.07547e-06		14.9955	5.17e-07
15.0532	2.08e-07		15.0601	8.31e-08		15.0436	3.94e-06		14.034	8.07514e-06		15.0043	5.45e-07
15.0619	2.1e-07		15.0688	8.32e-08		15.0523	4.04e-06		14.0422	8.07507e-06		15.0131	5.75e-07
15.0707	2.11e-07		15.0776	8.33e-08		15.0611	4.13e-06		14.0504	8.07553e-06		15.0219	6.06e-07
15.0795	2.13e-07		15.0864	8.33e-08		15.0699	4.22e-06		14.0586	8.07526e-06		15.0306	6.39e-07
15.0882	2.15e-07		15.0952	8.33e-08		15.0787	4.31e-06		14.0668	8.07541e-06		15.0394	6.72e-07
15.097	2.16e-07		15.1039	8.33e-08		15.0874	4.39e-06		14.0749	8.0759e-06		15.0482	7.11e-07
15.1058	2.17e-07		15.1127	8.34e-08		15.0962	4.47e-06		14.0831	8.07542e-06		15.0569	7.55e-07
15.1146	2.19e-07		15.1215	8.33e-08		15.105	4.55e-06		14.0913	8.07524e-06		15.0657	7.98e-07
15.1233	2.2e-07		15.1303	8.34e-08		15.1137	4.62e-06		14.0995	8.07559e-06		15.0745	8.36e-07
15.1321	2.22e-07		15.139	8.31e-08		15.1225	4.69e-06		14.1077	8.0756e-06		15.0833	8.76e-07
15.1409	2.23e-07		15.1478	8.34e-08		15.1313	4.75e-06		14.1159	8.07508e-06		15.092	9.17e-07
15.1496	2.25e-07		15.1566	8.34e-08		15.1401	4.81e-06		14.1241	8.07541e-06		15.1008	9.58e-07
15.1584	2.26e-07		15.1653	8.33e-08		15.1488	4.87e-06		14.1323	8.07556e-06		15.1096	1e-06
15.1672	2.27e-07		15.1741	8.33e-08		15.1576	4.92e-06		14.1405	8.07547e-06		15.1183	1.04e-06
15.176	2.28e-07		15.1829	8.32e-08		15.1664	4.96e-06		14.1486	8.07572e-06		15.1271	1.09e-06
15.1847	2.3e-07		15.1917	8.34e-08		15.1751	5.01e-06		14.1568	8.07486e-06		15.1359	1.13e-06
15.1935	2.31e-07		15.2004	8.36e-08		15.1839	5.05e-06		14.165	8.07452e-06		15.1447	1.17e-06
15.2023	2.32e-07		15.2092	8.38e-08		15.1927	5.08e-06		14.1732	8.07537e-06		15.1534	1.22e-06
15.2111	2.33e-07		15.218	8.38e-08		15.2015	5.11e-06		14.1814	8.0761e-06		15.1622	1.26e-06
15.2198	2.34e-07		15.2267	8.37e-08		15.2102	5.14e-06		14.1896	8.07584e-06		15.171	1.3e-06
15.2286	2.35e-07		15.2355	8.35e-08		15.219	5.16e-06		14.1978	8.0752e-06		15.1797	1.35e-06
15.2374	2.36e-07		15.2443	8.38e-08		15.2278	5.18e-06		14.206	8.07552e-06		15.1885	1.39e-06
15.2461	2.37e-07		15.2531	8.39e-08		15.2365	5.19e-06		14.2142	8.07606e-06		15.1973	1.43e-06
15.2549	2.37e-07		15.2618	8.38e-08		15.2453	5.21e-06		14.2224	8.07592e-06		15.2061	1.48e-06
15.2637	2.39e-07		15.2706	8.37e-08		15.2541	5.22e-06		14.2305	8.07572e-06		15.2148	1.54e-06
15.2725	2.39e-07		15.2794	8.43e-08		15.2629	5.22e-06		14.2387	8.0759e-06		15.2236	1.58e-06
15.2812	2.39e-07		15.2881	8.53e-08		15.2716	5.23e-06		14.2469	8.07624e-06		15.2324	1.63e-06
15.29	2.4e-07		15.2969	8.53e-08		15.2804	5.23e-06		14.2551	8.07609e-06		15.2412	1.67e-06
15.2988	2.42e-07		15.3057	8.54e-08		15.2892	5.23e-06		14.2633	8.07567e-06		15.2499	1.71e-06
15.3075	2.42e-07		15.3145	8.54e-08		15.298	5.23e-06		14.2715	8.07574e-06		15.2587	1.75e-06
15.3163	2.43e-07		15.3232	8.57e-08		15.3067	5.22e-06		14.2797	8.0762e-06		15.2675	1.78e-06
15.3251	2.43e-07		15.332	8.6e-08		15.3155	5.21e-06		14.2879	8.07583e-06		15.2762	1.81e-06
15.3339	2.44e-07		15.3408	8.62e-08		15.3243	5.2e-06		14.2961	8.07563e-06		15.285	1.84e-06
15.3426	2.44e-07		15.3496	8.63e-08		15.333	5.19e-06		14.3043	8.07585e-06		15.2938	1.87e-06
15.3514	2.45e-07		15.3583	8.63e-08		15.3418	5.18e-06		14.3124	8.07619e-06		15.3026	1.9e-06
15.3602	2.45e-07		15.3671	8.63e-08		15.3506	5.17e-06		14.3206	8.07624e-06		15.3113	1.93e-06
15.3689	2.47e-07		15.3759	8.7e-08		15.3594	5.16e-06		14.3288	8.07555e-06		15.3201	1.96e-06
15.3777	2.47e-07		15.3846	8.75e-08		15.3681	5.14e-06		14.337	8.07516e-06		15.3289	1.98e-06
15.3865	2.47e-07		15.3934	8.78e-08		15.3769	5.12e-06		14.3452	8.07539e-06		15.3376	2.01e-06
15.3953	2.47e-07		15.4022	8.83e-08		15.3857	5.11e-06		14.3534	8.0757e-06		15.3464	2.03e-06
15.404	2.48e-07		15.411	8.84e-08		15.3944	5.09e-06		14.3616	8.07549e-06		15.3552	2.04e-06
15.4128	2.48e-07		15.4197	8.86e-08		15.4032	5.07e-06		14.3698	8.07533e-06		15.364	2.06e-06
15.4216	2.49e-07		15.4285	8.89e-08		15.412	5.06e-06		14.378	8.07551e-06		15.3727	2.07e-06
15.4304	2.49e-07		15.4373	8.95e-08		15.4208	5.04e-06		14.3862	8.07562e-06		15.3815	2.08e-06
15.4391	2.49e-07		15.446	9e-08		15.4295	5.02e-06		14.3943	8.07567e-06		15.3903	2.09e-06
15.4479	2.49e-07		15.4548	9.09e-08		15.4383	5e-06		14.4025	8.07589e-06		15.399	2.1e-06
15.4567	2.49e-07		15.4636	9.14e-08		15.4471	4.98e-06		14.4107	8.07672e-06		15.4078	2.11e-06
15.4654	2.5e-07		15.4724	9.16e-08		15.4558	4.96e-06		14.4189	8.07713e-06		15.4166	2.12e-06
15.4742	2.51e-07		15.4811	9.25e-08		15.4646	4.94e-06		14.4271	8.07691e-06		15.4254	2.12e-06
15.483	2.51e-07		15.4899	9.31e-08		15.4734	4.92e-06		14.4353	8.07685e-06		15.4341	2.13e-06
15.4918	2.52e-07		15.4987	9.37e-08		15.4822	4.9e-06		14.4435	8.07654e-06		15.4429	2.13e-06
15.5005	2.52e-07		15.5074	9.39e-08		15.4909	4.88e-06		14.4517	8.07595e-06		15.4517	2.13e-06
15.5093	2.52e-07		15.5162	9.44e-08		15.4997	4.86e-06		14.4599	8.07565e-06		15.4605	2.13e-06
15.5181	2.53e-07		15.525	9.52e-08		15.5085	4.84e-06		14.4681	8.07608e-06		15.4692	2.13e-06
15.5268	2.53e-07		15.5338	9.56e-08		15.5173	4.82e-06		14.4762	8.07608e-06		15.478	2.13e-06
15.5356	2.53e-07		15.5425	9.61e-08		15.526	4.8e-06		14.4844	8.07588e-06		15.4868	2.12e-06
15.5444	2.54e-07		15.5513	9.72e-08		15.5348	4.78e-06		14.4926	8.0757e-06		15.4955	2.12e-06
15.5532	2.54e-07		15.5601	9.83e-08		15.5436	4.76e-06		14.5008	8.07545e-06		15.5043	2.11e-06
15.5619	2.54e-07		15.5689	9.87e-08		15.5523	4.74e-06		14.509	8.07558e-06		15.5131	2.11e-06
15.5707	2.55e-07		15.5776	9.96e-08		15.5611	4.72e-06		14.5172	8.07577e-06		15.5219	2.1e-06
15.5795	2.56e-07		15.5864	1.01e-07		15.5699	4.7e-06		14.5254	8.07592e-06		15.5306	2.09e-06
15.5882	2.56e-07		15.5952	1.02e-07		15.5787	4.67e-06		14.5336	8.07589e-06		15.5394	2.09e-06
15.597	2.56e-07		15.6039	1.03e-07		15.5874	4.65e-06		14.5418	8.07615e-06		15.5482	2.08e-06
15.6058	2.56e-07		15.6127	1.05e-07		15.5962	4.63e-06		14.5499	8.07625e-06		15.5569	2.07e-06
15.6146	2.57e-07		15.6215	1.07e-07		15.605	4.61e-06		14.5581	8.07634e-06		15.5657	2.06e-06
15.6233	2.57e-07		15.6303	1.08e-07		15.6137	4.59e-06		14.5663	8.07646e-06		15.5745	2.05e-06
15.6321	2.57e-07		15.639	1.09e-07		15.6225	4.57e-06		14.5745	8.07652e-06		15.5833	2.04e-06
15.6409	2.58e-07		15.6478	1.11e-07		15.6313	4.54e-06		14.5827	8.07655e-06		15.592	2.03e-06
15.6497	2.59e-07		15.6566	1.12e-07		15.6401	4.52e-06		14.5909	8.07716e-06		15.6008	2.02e-06
15.6584	2.59e-07		15.6653	1.14e-07		15.6488	4.5e-06		14.5991	8.07704e-06		15.6096	2.01e-06
15.6672	2.59e-07		15.6741	1.16e-07		15.6576	4.48e-06		14.6073	8.07607e-06		15.6183	1.99e-06
15.676	2.6e-07		15.6829	1.18e-07		15.6664	4.45e-06		14.6155	8.07616e-06		15.6271	1.98e-06
15.6847	2.61e-07		15.6917	1.2e-07		15.6751	4.43e-06		14.6237	8.07628e-06		15.6359	1.97e-06
15.6935	2.62e-07		15.7004	1.22e-07		15.6839	4.4e-06		14.6318	8.07657e-06		15.6447	1.96e-06
15.7023	2.62e-07		15.7092	1.25e-07		15.6927	4.38e-06		14.64	8.07647e-06		15.6534	1.94e-06
15.7111	2.63e-07		15.718	1.27e-07		15.7015	4.35e-06		14.6482	8.07622e-06		15.6622	1.92e-06
15.7198	2.65e-07		15.7267	1.29e-07		15.7102	4.33e-06		14.6564	8.0758e-06		15.671	1.91e-06
15.7286	2.65e-07		15.7355	1.32e-07		15.719	4.3e-06		14.6646	8.07612e-06		15.6798	1.89e-06
15.7374	2.65e-07		15.7443	1.35e-07		15.7278	4.28e-06		14.6728	8.07701e-06		15.6885	1.88e-06
15.7461	2.67e-07		15.7531	1.37e-07		15.7366	4.25e-06		14.681	8.07671e-06		15.6973	1.87e-06
15.7549	2.68e-07		15.7618	1.4e-07		15.7453	4.22e-06		14.6892	8.07621e-06		15.7061	1.85e-06
15.7637	2.69e-07		15.7706	1.43e-07		15.7541	4.2e-06		14.6974	8.07584e-06		15.7148	1.84e-06
15.7725	2.69e-07		15.7794	1.46e-07		15.7629	4.17e-06		14.7056	8.07618e-06		15.7236	1.82e-06
15.7812	2.71e-07		15.7882	1.5e-07		15.7716	4.14e-06		14.7137	8.07672e-06		15.7324	1.81e-06
15.79	2.72e-07		15.7969	1.53e-07		15.7804	4.11e-06		14.7219	8.07672e-06		15.7412	1.8e-06
15.7988	2.73e-07		15.8057	1.56e-07		15.7892	4.08e-06		14.7301	8.07698e-06		15.7499	1.78e-06
15.8075	2.74e-07		15.8145	1.6e-07		15.798	4.06e-06		14.7383	8.0767e-06		15.7587	1.77e-06
15.8163	2.75e-07		15.8232	1.64e-07		15.8067	4.03e-06		14.7465	8.07641e-06		15.7675	1.76e-06
15.8251	2.76e-07		15.832	1.67e-07		15.8155	4e-06		14.7547	8.07649e-06		15.7762	1.74e-06
15.8339	2.77e-07		15.8408	1.7e-07		15.8243	3.97e-06		14.7629	8.07634e-06		15.785	1.73e-06
15.8426	2.78e-07		15.8496	1.73e-07		15.833	3.94e-06		14.7711	8.07688e-06		15.7938	1.71e-06
15.8514	2.79e-07		15.8583	1.77e-07		15.8418	3.91e-06		14.7793	8.07714e-06		15.8026	1.7e-06
15.8602	2.81e-07		15.8671	1.81e-07		15.8506	3.88e-06		14.7875	8.07668e-06		15.8113	1.69e-06
15.869	2.82e-07		15.8759	1.85e-07		15.8594	3.85e-06		14.7956	8.07683e-06		15.8201	1.67e-06
15.8777	2.84e-07		15.8846	1.88e-07		15.8681	3.82e-06		14.8038	8.07677e-06		15.8289	1.66e-06
15.8865	2.85e-07		15.8934	1.92e-07		15.8769	3.79e-06		14.812	8.07613e-06		15.8376	1.64e-06
15.8953	2.86e-07		15.9022	1.96e-07		15.8857	3.76e-06		14.8202	8.07634e-06		15.8464	1.62e-06
15.904	2.88e-07		15.911	2e-07		15.8944	3.73e-06		14.8284	8.07689e-06		15.8552	1.61e-06
15.9128	2.89e-07		15.9197	2.03e-07		15.9032	3.7e-06		14.8366	8.07742e-06		15.864	1.58e-06
15.9216	2.91e-07		15.9285	2.06e-07		15.912	3.67e-06		14.8448	8.07739e-06		15.8727	1.55e-06
15.9304	2.93e-07		15.9373	2.1e-07		15.9208	3.64e-06		14.853	8.07691e-06		15.8815	1.54e-06
15.9391	2.94e-07		15.946	2.13e-07		15.9295	3.61e-06		14.8612	8.07733e-06		15.8903	1.52e-06
15.9479	2.95e-07		15.9548	2.16e-07		15.9383	3.59e-06		14.8694	8.07747e-06		15.8991	1.51e-06
15.9567	2.98e-07		15.9636	2.19e-07		15.9471	3.56e-06		14.8775	8.07707e-06		15.9078	1.49e-06
15.9654	3e-07		15.9724	2.22e-07		15.9559	3.53e-06		14.8857	8.07696e-06		15.9166	1.48e-06
15.9742	3.01e-07		15.9811	2.25e-07		15.9646	3.5e-06		14.8939	8.07739e-06		15.9254	1.46e-06
15.983	3.02e-07		15.9899	2.28e-07		15.9734	3.47e-06		14.9021	8.07756e-06		15.9341	1.45e-06
15.9918	3.04e-07		15.9987	2.31e-07		15.9822	3.44e-06		14.9103	8.07703e-06		15.9429	1.44e-06
16.0005	3.06e-07		16.0075	2.33e-07		15.9909	3.42e-06		14.9185	8.07665e-06		15.9517	1.42e-06
16.0093	3.08e-07		16.0162	2.35e-07		15.9997	3.39e-06		14.9267	8.07712e-06		15.9605	1.41e-06
16.0181	3.1e-07		16.025	2.38e-07		16.0085	3.36e-06		14.9349	8.0779e-06		15.9692	1.39e-06
16.0268	3.13e-07		16.0338	2.4e-07		16.0173	3.33e-06		14.9431	8.07784e-06		15.978	1.38e-06
16.0356	3.16e-07		16.0425	2.41e-07		16.026	3.31e-06		14.9512	8.07736e-06		15.9868	1.37e-06
16.0444	3.2e-07		16.0513	2.42e-07		16.0348	3.28e-06		14.9594	8.07751e-06		15.9955	1.36e-06
16.0532	3.27e-07		16.0601	2.44e-07		16.0436	3.26e-06		14.9676	8.07785e-06		16.0043	1.34e-06
16.0619	3.37e-07		16.0689	2.45e-07		16.0523	3.23e-06		14.9758	8.0776e-06		16.0131	1.33e-06
16.0707	3.5e-07		16.0776	2.47e-07		16.0611	3.21e-06		14.984	8.07696e-06		16.0219	1.32e-06
16.0795	3.71e-07		16.0864	2.47e-07		16.0699	3.18e-06		14.9922	8.07694e-06		16.0306	1.3e-06
16.0883	4.02e-07		16.0952	2.47e-07		16.0787	3.16e-06		15.0004	8.07755e-06		16.0394	1.29e-06
16.097	4.45e-07		16.1039	2.47e-07		16.0874	3.14e-06		15.0086	8.07765e-06		16.0482	1.28e-06
16.1058	5.03e-07		16.1127	2.47e-07		16.0962	3.11e-06		15.0168	8.07747e-06		16.0569	1.27e-06
16.1146	5.81e-07		16.1215	2.47e-07		16.105	3.08e-06		15.025	8.07743e-06		16.0657	1.26e-06
16.1233	6.83e-07		16.1303	2.47e-07		16.1137	3.05e-06		15.0331	8.078e-06		16.0745	1.24e-06
16.1321	8.22e-07		16.139	2.47e-07		16.1225	3.03e-06		15.0413	8.07817e-06		16.0833	1.23e-06
16.1409	1.01e-06		16.1478	2.47e-07		16.1313	3.01e-06		15.0495	8.07798e-06		16.092	1.22e-06
16.1497	1.23e-06		16.1566	2.46e-07		16.1401	2.99e-06		15.0577	8.07808e-06		16.1008	1.21e-06
16.1584	1.49e-06		16.1653	2.46e-07		16.1488	2.97e-06		15.0659	8.07797e-06		16.1096	1.2e-06
16.1672	1.8e-06		16.1741	2.44e-07		16.1576	2.95e-06		15.0741	8.07801e-06		16.1184	1.19e-06
16.176	2.17e-06		16.1829	2.43e-07		16.1664	2.93e-06		15.0823	8.07797e-06		16.1271	1.18e-06
16.1847	2.6e-06		16.1917	2.42e-07		16.1752	2.91e-06		15.0905	8.07821e-06		16.1359	1.17e-06
16.1935	3.11e-06		16.2004	2.41e-07		16.1839	2.89e-06		15.0987	8.07873e-06		16.1447	1.16e-06
16.2023	3.71e-06		16.2092	2.4e-07		16.1927	2.87e-06		15.1069	8.07874e-06		16.1534	1.15e-06
16.2111	4.41e-06		16.218	2.38e-07		16.2015	2.84e-06		15.115	8.07883e-06		16.1622	1.14e-06
16.2198	5.21e-06		16.2268	2.37e-07		16.2102	2.82e-06		15.1232	8.07849e-06		16.171	1.13e-06
16.2286	6.12e-06		16.2355	2.36e-07		16.219	2.8e-06		15.1314	8.0779e-06		16.1798	1.12e-06
16.2374	7.14e-06		16.2443	2.34e-07		16.2278	2.78e-06		15.1396	8.07799e-06		16.1885	1.11e-06
16.2461	8.29e-06		16.2531	2.32e-07		16.2366	2.76e-06		15.1478	8.07838e-06		16.1973	1.1e-06
16.2549	9.61e-06		16.2618	2.3e-07		16.2453	2.74e-06		15.156	8.07895e-06		16.2061	1.09e-06
16.2637	1.11e-05		16.2706	2.28e-07		16.2541	2.73e-06		15.1642	8.07887e-06		16.2148	1.08e-06
16.2725	1.28e-05		16.2794	2.26e-07		16.2629	2.71e-06		15.1724	8.07837e-06		16.2236	1.07e-06
16.2812	1.46e-05		16.2882	2.25e-07		16.2716	2.7e-06		15.1806	8.07927e-06		16.2324	1.06e-06
16.29	1.67e-05		16.2969	2.23e-07		16.2804	2.68e-06		15.1888	8.07955e-06		16.2412	1.05e-06
16.2988	1.9e-05		16.3057	2.2e-07		16.2892	2.67e-06		15.1969	8.07908e-06		16.2499	1.05e-06
16.3076	2.14e-05		16.3145	2.18e-07		16.298	2.66e-06		15.2051	8.07983e-06		16.2587	1.04e-06
16.3163	2.42e-05		16.3232	2.17e-07		16.3067	2.65e-06		15.2133	8.08002e-06		16.2675	1.03e-06
16.3251	2.72e-05		16.332	2.15e-07		16.3155	2.64e-06		15.2215	8.07973e-06		16.2762	1.02e-06
16.3339	3.04e-05		16.3408	2.13e-07		16.3243	2.63e-06		15.2297	8.08016e-06		16.285	1.02e-06
16.3426	3.39e-05		16.3496	2.11e-07		16.333	2.62e-06		15.2379	8.08047e-06		16.2938	1.01e-06
16.3514	3.77e-05		16.3583	2.09e-07		16.3418	2.61e-06		15.2461	8.08008e-06		16.3026	1e-06
16.3602	4.17e-05		16.3671	2.08e-07		16.3506	2.6e-06		15.2543	8.08001e-06		16.3113	9.93e-07
16.369	4.58e-05		16.3759	2.06e-07		16.3594	2.59e-06		15.2625	8.08068e-06		16.3201	9.86e-07
16.3777	5.02e-05		16.3846	2.04e-07		16.3681	2.58e-06		15.2706	8.08126e-06		16.3289	9.8e-07
16.3865	5.49e-05		16.3934	2.02e-07		16.3769	2.57e-06		15.2788	8.08144e-06		16.3377	9.73e-07
16.3953	5.98e-05		16.4022	2e-07		16.3857	2.56e-06		15.287	8.08098e-06		16.3464	9.67e-07
16.404	6.49e-05		16.411	1.98e-07		16.3945	2.56e-06		15.2952	8.08081e-06		16.3552	9.61e-07
16.4128	7.02e-05		16.4197	1.97e-07		16.4032	2.55e-06		15.3034	8.08164e-06		16.364	9.55e-07
16.4216	7.56e-05		16.4285	1.95e-07		16.412	2.54e-06		15.3116	8.08203e-06		16.3727	9.49e-07
16.4304	8.11e-05		16.4373	1.93e-07		16.4208	2.54e-06		15.3198	8.08205e-06		16.3815	9.44e-07
16.4391	8.67e-05		16.4461	1.92e-07		16.4295	2.53e-06		15.328	8.08215e-06		16.3903	9.39e-07
16.4479	9.24e-05		16.4548	1.91e-07		16.4383	2.52e-06		15.3362	8.08231e-06		16.3991	9.34e-07
16.4567	9.82e-05		16.4636	1.89e-07		16.4471	2.52e-06		15.3444	8.08228e-06		16.4078	9.29e-07
16.4654	0.000104077		16.4724	1.88e-07		16.4559	2.51e-06		15.3525	8.08237e-06		16.4166	9.25e-07
16.4742	0.000109842		16.4811	1.86e-07		16.4646	2.51e-06		15.3607	8.08243e-06		16.4254	9.21e-07
16.483	0.000115512		16.4899	1.85e-07		16.4734	2.51e-06		15.3689	8.08307e-06		16.4341	9.17e-07
16.4918	0.000121127		16.4987	1.83e-07		16.4822	2.5e-06		15.3771	8.0837e-06		16.4429	9.13e-07
16.5005	0.000126639		16.5075	1.82e-07		16.4909	2.5e-06		15.3853	8.08376e-06		16.4517	9.09e-07
16.5093	0.000132071		16.5162	1.8e-07		16.4997	2.49e-06		15.3935	8.08411e-06		16.4605	9.06e-07
16.5181	0.00013741		16.525	1.79e-07		16.5085	2.49e-06		15.4017	8.08429e-06		16.4692	9.03e-07
16.5269	0.000142518		16.5338	1.78e-07		16.5173	2.49e-06		15.4099	8.08517e-06		16.478	8.99e-07
16.5356	0.000147367		16.5425	1.77e-07		16.526	2.49e-06		15.4181	8.08569e-06		16.4868	8.97e-07
16.5444	0.000152008		16.5513	1.76e-07		16.5348	2.49e-06		15.4263	8.08539e-06		16.4955	8.95e-07
16.5532	0.000156421		16.5601	1.75e-07		16.5436	2.48e-06		15.4344	8.08605e-06		16.5043	8.92e-07
16.5619	0.000160605		16.5689	1.74e-07		16.5523	2.48e-06		15.4426	8.08628e-06		16.5131	8.9e-07
16.5707	0.000164549		16.5776	1.73e-07		16.5611	2.48e-06		15.4508	8.08648e-06		16.5219	8.89e-07
16.5795	0.00016825		16.5864	1.72e-07		16.5699	2.48e-06		15.459	8.08759e-06		16.5306	8.88e-07
16.5883	0.000171716		16.5952	1.72e-07		16.5787	2.48e-06		15.4672	8.088e-06		16.5394	8.87e-07
16.597	0.00017491		16.6039	1.71e-07		16.5874	2.48e-06		15.4754	8.08783e-06		16.5482	8.86e-07
16.6058	0.000177783		16.6127	1.7e-07		16.5962	2.48e-06		15.4836	8.08824e-06		16.557	8.86e-07
16.6146	0.00018033		16.6215	1.7e-07		16.605	2.48e-06		15.4918	8.08901e-06		16.5657	8.86e-07
16.6233	0.000182607		16.6303	1.69e-07		16.6138	2.48e-06		15.5	8.09025e-06		16.5745	8.86e-07
16.6321	0.000184641		16.639	1.68e-07		16.6225	2.48e-06		15.5082	8.09132e-06		16.5833	8.86e-07
16.6409	0.000186409		16.6478	1.67e-07		16.6313	2.48e-06		15.5163	8.09194e-06		16.592	8.88e-07
16.6497	0.000187924		16.6566	1.66e-07		16.6401	2.48e-06		15.5245	8.09283e-06		16.6008	8.9e-07
16.6584	0.000189189		16.6654	1.66e-07		16.6488	2.48e-06		15.5327	8.09368e-06		16.6096	8.92e-07
16.6672	0.000190214		16.6741	1.66e-07		16.6576	2.48e-06		15.5409	8.09459e-06		16.6184	8.94e-07
16.676	0.000191009		16.6829	1.65e-07		16.6664	2.49e-06		15.5491	8.09571e-06		16.6271	8.96e-07
16.6847	0.00019158		16.6917	1.65e-07		16.6752	2.49e-06		15.5573	8.09692e-06		16.6359	9e-07
16.6935	0.000191937		16.7004	1.65e-07		16.6839	2.49e-06		15.5655	8.09755e-06		16.6447	9.03e-07
16.7023	0.000191926		16.7092	1.64e-07		16.6927	2.49e-06		15.5737	8.09874e-06		16.6534	9.06e-07
16.7111	0.000191916		16.718	1.64e-07		16.7015	2.49e-06		15.5819	8.1005e-06		16.6622	9.1e-07
16.7198	0.000191836		16.7268	1.63e-07		16.7102	2.5e-06		15.5901	8.10196e-06		16.671	9.14e-07
16.7286	0.000191446		16.7355	1.63e-07		16.719	2.5e-06		15.5982	8.10316e-06		16.6798	9.19e-07
16.7374	0.000190895		16.7443	1.62e-07		16.7278	2.5e-06		15.6064	8.10399e-06		16.6885	9.24e-07
16.7462	0.000190193		16.7531	1.62e-07		16.7366	2.51e-06		15.6146	8.10489e-06		16.6973	9.28e-07
16.7549	0.00018935		16.7618	1.62e-07		16.7453	2.51e-06		15.6228	8.10629e-06		16.7061	9.34e-07
16.7637	0.000188376		16.7706	1.62e-07		16.7541	2.51e-06		15.631	8.10823e-06		16.7148	9.39e-07
16.7725	0.000187282		16.7794	1.62e-07		16.7629	2.52e-06		15.6392	8.11037e-06		16.7236	9.44e-07
16.7812	0.000186074		16.7882	1.62e-07		16.7716	2.52e-06		15.6474	8.112e-06		16.7324	9.49e-07
16.79	0.000184762		16.7969	1.62e-07		16.7804	2.52e-06		15.6556	8.11336e-06		16.7412	9.55e-07
16.7988	0.000183357		16.8057	1.62e-07		16.7892	2.53e-06		15.6638	8.11439e-06		16.7499	9.61e-07
16.8076	0.000181868		16.8145	1.62e-07		16.798	2.53e-06		15.6719	8.11629e-06		16.7587	9.67e-07
16.8163	0.000180322		16.8232	1.62e-07		16.8067	2.54e-06		15.6801	8.1184e-06		16.7675	9.72e-07
16.8251	0.000178696		16.832	1.62e-07		16.8155	2.54e-06		15.6883	8.1195e-06		16.7763	9.77e-07
16.8339	0.000176973		16.8408	1.63e-07		16.8243	2.55e-06		15.6965	8.12095e-06		16.785	9.82e-07
16.8426	0.000175163		16.8496	1.63e-07		16.8331	2.55e-06		15.7047	8.12307e-06		16.7938	9.88e-07
16.8514	0.000173281		16.8583	1.63e-07		16.8418	2.56e-06		15.7129	8.12457e-06		16.8026	9.94e-07
16.8602	0.000171366		16.8671	1.63e-07		16.8506	2.56e-06		15.7211	8.12602e-06		16.8113	9.98e-07
16.869	0.000169415		16.8759	1.64e-07		16.8594	2.56e-06		15.7293	8.12776e-06		16.8201	1e-06
16.8777	0.00016743		16.8847	1.64e-07		16.8681	2.57e-06		15.7375	8.12909e-06		16.8289	1.01e-06
16.8865	0.000165414		16.8934	1.64e-07		16.8769	2.58e-06		15.7457	8.13126e-06		16.8377	1.01e-06
16.8953	0.00016338		16.9022	1.65e-07		16.8857	2.58e-06		15.7538	8.13352e-06		16.8464	1.02e-06
16.904	0.000161331		16.911	1.65e-07		16.8945	2.59e-06		15.762	8.13524e-06		16.8552	1.02e-06
16.9128	0.000159269		16.9197	1.66e-07		16.9032	2.59e-06		15.7702	8.13695e-06		16.864	1.03e-06
16.9216	0.000157188		16.9285	1.66e-07		16.912	2.6e-06		15.7784	8.13834e-06		16.8727	1.03e-06
16.9304	0.000155095		16.9373	1.66e-07		16.9208	2.6e-06		15.7866	8.13954e-06		16.8815	1.03e-06
16.9391	0.000152994		16.9461	1.67e-07		16.9295	2.61e-06		15.7948	8.14134e-06		16.8903	1.04e-06
16.9479	0.000150883		16.9548	1.67e-07		16.9383	2.62e-06		15.803	8.14344e-06		16.8991	1.04e-06
16.9567	0.000148768		16.9636	1.67e-07		16.9471	2.62e-06		15.8112	8.14562e-06		16.9078	1.04e-06
16.9655	0.000146671		16.9724	1.68e-07		16.9559	2.63e-06		15.8194	8.14844e-06		16.9166	1.05e-06
16.9742	0.000144576		16.9811	1.68e-07		16.9646	2.64e-06		15.8276	8.1508e-06		16.9254	1.05e-06
16.983	0.000142457		16.9899	1.69e-07		16.9734	2.64e-06		15.8357	8.15267e-06		16.9341	1.05e-06
16.9918	0.000140307		16.9987	1.7e-07		16.9822	2.65e-06		15.8439	8.15483e-06		16.9429	1.05e-06
17.0005	0.000138137		17.0075	1.7e-07		16.9909	2.66e-06		15.8521	8.15672e-06		16.9517	1.06e-06
17.0093	0.000135993		17.0162	1.71e-07		16.9997	2.66e-06		15.8603	8.15823e-06		16.9605	1.06e-06
17.0181	0.000133873		17.025	1.72e-07		17.0085	2.67e-06		15.8685	8.15995e-06		16.9692	1.06e-06
17.0269	0.000131755		17.0338	1.72e-07		17.0173	2.68e-06		15.8767	8.16236e-06		16.978	1.06e-06
17.0356	0.000129661		17.0425	1.72e-07		17.026	2.69e-06		15.8849	8.16437e-06		16.9868	1.06e-06
17.0444	0.000127597		17.0513	1.73e-07		17.0348	2.7e-06		15.8931	8.16616e-06		16.9956	1.06e-06
17.0532	0.000125546		17.0601	1.73e-07		17.0436	2.7e-06		15.9013	8.16801e-06		17.0043	1.07e-06
17.0619	0.000123511		17.0689	1.74e-07		17.0524	2.71e-06		15.9095	8.16958e-06		17.0131	1.07e-06
17.0707	0.000121494		17.0776	1.75e-07		17.0611	2.72e-06		15.9176	8.17184e-06		17.0219	1.07e-06
17.0795	0.000119497		17.0864	1.75e-07		17.0699	2.73e-06		15.9258	8.17475e-06		17.0306	1.07e-06
17.0883	0.000117515		17.0952	1.75e-07		17.0787	2.74e-06		15.934	8.17751e-06		17.0394	1.07e-06
17.097	0.00011555		17.104	1.76e-07		17.0874	2.75e-06		15.9422	8.17942e-06		17.0482	1.07e-06
17.1058	0.000113607		17.1127	1.77e-07		17.0962	2.76e-06		15.9504	8.18128e-06		17.057	1.07e-06
17.1146	0.000111699		17.1215	1.77e-07		17.105	2.78e-06		15.9586	8.18407e-06		17.0657	1.08e-06
17.1233	0.000109812		17.1303	1.77e-07		17.1138	2.79e-06		15.9668	8.18682e-06		17.0745	1.08e-06
17.1321	0.000107918		17.139	1.78e-07		17.1225	2.8e-06		15.975	8.18897e-06		17.0833	1.08e-06
17.1409	0.000106012		17.1478	1.78e-07		17.1313	2.81e-06		15.9832	8.19071e-06		17.092	1.08e-06
17.1497	0.000104109		17.1566	1.79e-07		17.1401	2.82e-06		15.9914	8.19274e-06		17.1008	1.08e-06
17.1584	0.000102238		17.1654	1.8e-07		17.1488	2.84e-06		15.9995	8.19504e-06		17.1096	1.08e-06
[truncated: 2,165 more rows]

## Sheet: SEC-MALS MW
MW (Daltons)
Time (min)	WT		Time (min)	V39A		Time (min)	I91A		Time (min)	N97A		Time (min)	E99A
-0.359253			-0.352334			-0.368843			-0.355463			-0.408088
-0.350481			-0.343562			-0.360071			-0.347273			-0.399316
-0.341709			-0.33479			-0.351299			-0.339083			-0.390545
-0.332937			-0.326018			-0.342527			-0.330893			-0.381773
-0.324165			-0.317246			-0.333755			-0.322703			-0.373001
-0.315393			-0.308474			-0.324983			-0.314514			-0.364229
-0.306621			-0.299702			-0.316211			-0.306324			-0.355457
-0.297849			-0.29093			-0.307439			-0.298134			-0.346685
-0.289077			-0.282158			-0.298667			-0.289944			-0.337913
-0.280305			-0.273386			-0.289895			-0.281755			-0.329141
-0.271533			-0.264614			-0.281123			-0.273565			-0.320369
-0.262761			-0.255842			-0.272351			-0.265375			-0.311597
-0.253989			-0.24707			-0.263579			-0.257185			-0.302825
-0.245217			-0.238298			-0.254807			-0.248995			-0.294053
-0.236445			-0.229526			-0.246035			-0.240806			-0.285281
-0.227673			-0.220754			-0.237263			-0.232616			-0.276509
-0.218901			-0.211982			-0.228491			-0.224426			-0.267737
-0.210129			-0.20321			-0.219719			-0.216236			-0.258965
-0.201357			-0.194438			-0.210947			-0.208046			-0.250193
-0.192585			-0.185666			-0.202175			-0.199857			-0.241421
-0.183813			-0.176894			-0.193403			-0.191667			-0.232649
-0.175041			-0.168122			-0.184631			-0.183477			-0.223877
-0.166269			-0.15935			-0.175859			-0.175287			-0.215105
-0.157497			-0.150578			-0.167087			-0.167098			-0.206333
-0.148725			-0.141806			-0.158315			-0.158908			-0.197561
-0.139953			-0.133034			-0.149543			-0.150718			-0.188789
-0.131181			-0.124262			-0.140771			-0.142528			-0.180017
-0.122409			-0.11549			-0.131999			-0.134338			-0.171245
-0.113637			-0.106718			-0.123227			-0.126149			-0.162473
-0.104865			-0.0979455			-0.114455			-0.117959			-0.153701
-0.0960929			-0.0891735			-0.105683			-0.109769			-0.144929
-0.0873209			-0.0804015			-0.0969111			-0.101579			-0.136157
-0.0785489			-0.0716295			-0.0881391			-0.0933894			-0.127385
-0.0697769			-0.0628575			-0.0793671			-0.0851997			-0.118613
-0.0610049			-0.0540855			-0.0705951			-0.0770099			-0.109841
-0.0522329			-0.0453135			-0.0618231			-0.0688201			-0.101069
-0.0434609			-0.0365415			-0.0530511			-0.0606303			-0.0922966
-0.0346889			-0.0277695			-0.0442791			-0.0524405			-0.0835246
-0.0259169			-0.0189975			-0.0355071			-0.0442507			-0.0747526
-0.0171449			-0.0102255			-0.0267351			-0.0360609			-0.0659806
-0.00837285			-0.00145349			-0.0179631			-0.0278712			-0.0572086
0.000399149			0.00731851			-0.00919108			-0.0196814			-0.0484366
0.00917115			0.0160905			-0.000419081			-0.0114916			-0.0396646
0.0179432			0.0248625			0.00835292			-0.0033018			-0.0308926
0.0267152			0.0336345			0.0171249			0.00488799			-0.0221206
0.0354872			0.0424065			0.0258969			0.0130778			-0.0133486
0.0442592			0.0511785			0.0346689			0.0212676			-0.00457665
0.0530312			0.0599505			0.0434409			0.0294574			0.00419535
0.0618032			0.0687225			0.0522129			0.0376471			0.0129673
0.0705752			0.0774945			0.0609849			0.0458369			0.0217393
0.0793472			0.0862665			0.0697569			0.0540267			0.0305113
0.0881192			0.0950385			0.0785289			0.0622165			0.0392833
0.0968912			0.103811			0.0873009			0.0704063			0.0480553
0.105663			0.112583			0.0960729			0.0785961			0.0568273
0.114435			0.121355			0.104845			0.0867858			0.0655993
0.123207			0.130127			0.113617			0.0949756			0.0743713
0.131979			0.138899			0.122389			0.103165			0.0831433
0.140751			0.147671			0.131161			0.111355			0.0919153
0.149523			0.156443			0.139933			0.119545			0.100687
0.158295			0.165215			0.148705			0.127735			0.109459
0.167067			0.173987			0.157477			0.135925			0.118231
0.175839			0.182759			0.166249			0.144114			0.127003
0.184611			0.191531			0.175021			0.152304			0.135775
0.193383			0.200303			0.183793			0.160494			0.144547
0.202155			0.209075			0.192565			0.168684			0.153319
0.210927			0.217847			0.201337			0.176873			0.162091
0.219699			0.226619			0.210109			0.185063			0.170863
0.228471			0.235391			0.218881			0.193253			0.179635
0.237243			0.244163			0.227653			0.201443			0.188407
0.246015			0.252935			0.236425			0.209633			0.197179
0.254787			0.261707			0.245197			0.217822			0.205951
0.263559			0.270479			0.253969			0.226012			0.214723
0.272331			0.279251			0.262741			0.234202			0.223495
0.281103			0.288023			0.271513			0.242392			0.232267
0.289875			0.296795			0.280285			0.250582			0.241039
0.298647			0.305567			0.289057			0.258771			0.249811
0.307419			0.314339			0.297829			0.266961			0.258583
0.316191			0.323111			0.306601			0.275151			0.267355
0.324963			0.331883			0.315373			0.283341			0.276127
0.333735			0.340655			0.324145			0.291531			0.284899
0.342507			0.349427			0.332917			0.29972			0.293671
0.351279			0.358199			0.341689			0.30791			0.302443
0.360051			0.366971			0.350461			0.3161			0.311215
0.368823			0.375743			0.359233			0.32429			0.319987
0.377595			0.384515			0.368005			0.332479			0.328759
0.386367			0.393287			0.376777			0.340669			0.337531
0.395139			0.402059			0.385549			0.348859			0.346303
0.403911			0.410831			0.394321			0.357049			0.355075
0.412683			0.419603			0.403093			0.365239			0.363847
0.421455			0.428375			0.411865			0.373428			0.372619
0.430227			0.437147			0.420637			0.381618			0.381391
0.438999			0.445919			0.429409			0.389808			0.390163
0.447771			0.454691			0.438181			0.397998			0.398935
0.456543			0.463463			0.446953			0.406188			0.407707
0.465315			0.472235			0.455725			0.414377			0.416479
0.474087			0.481007			0.464497			0.422567			0.425251
0.482859			0.489779			0.473269			0.430757			0.434023
0.491631			0.498551			0.482041			0.438947			0.442795
0.500403			0.507323			0.490813			0.447136			0.451567
0.509175			0.516095			0.499585			0.455326			0.460339
0.517947			0.524867			0.508357			0.463516			0.469111
0.526719			0.533639			0.517129			0.471706			0.477883
0.535491			0.542411			0.525901			0.479896			0.486655
0.544263			0.551183			0.534673			0.488085			0.495427
0.553035			0.559955			0.543445			0.496275			0.504199
0.561807			0.568727			0.552217			0.504465			0.512971
0.570579			0.577499			0.560989			0.512655			0.521743
0.579351			0.586271			0.569761			0.520845			0.530515
0.588123			0.595043			0.578533			0.529034			0.539287
0.596895			0.603815			0.587305			0.537224			0.548059
0.605667			0.612587			0.596077			0.545414			0.556831
0.614439			0.621359			0.604849			0.553604			0.565603
0.623211			0.630131			0.613621			0.561793			0.574375
0.631983			0.638903			0.622393			0.569983			0.583147
0.640755			0.647675			0.631165			0.578173			0.591919
0.649527			0.656447			0.639937			0.586363			0.600691
0.658299			0.665219			0.648709			0.594553			0.609463
0.667071			0.673991			0.657481			0.602742			0.618235
0.675843			0.682763			0.666253			0.610932			0.627007
0.684615			0.691535			0.675025			0.619122			0.635779
0.693387			0.700307			0.683797			0.627312			0.644551
0.702159			0.709079			0.692569			0.635502			0.653323
0.710931			0.717851			0.701341			0.643691			0.662095
0.719703			0.726623			0.710113			0.651881			0.670867
0.728475			0.735395			0.718885			0.660071			0.679639
0.737247			0.744167			0.727657			0.668261			0.688411
0.746019			0.752939			0.736429			0.67645			0.697183
0.754791			0.761711			0.745201			0.68464			0.705955
0.763563			0.770483			0.753973			0.69283			0.714727
0.772335			0.779255			0.762745			0.70102			0.723499
0.781107			0.788027			0.771517			0.70921			0.732271
0.789879			0.796799			0.780289			0.717399			0.741043
0.798651			0.805571			0.789061			0.725589			0.749815
0.807423			0.814343			0.797833			0.733779			0.758587
0.816195			0.823115			0.806605			0.741969			0.767359
0.824967			0.831887			0.815377			0.750159			0.776131
0.833739			0.840659			0.824149			0.758348			0.784903
0.842511			0.849431			0.832921			0.766538			0.793675
0.851283			0.858203			0.841693			0.774728			0.802447
0.860055			0.866975			0.850465			0.782918			0.811219
0.868827			0.875747			0.859237			0.791107			0.819991
0.877599			0.884519			0.868009			0.799297			0.828763
0.886371			0.893291			0.876781			0.807487			0.837535
0.895143			0.902063			0.885553			0.815677			0.846307
0.903915			0.910835			0.894325			0.823867			0.855079
0.912687			0.919607			0.903097			0.832056			0.863851
0.921459			0.928379			0.911869			0.840246			0.872623
0.930231			0.937151			0.920641			0.848436			0.881395
0.939003			0.945923			0.929413			0.856626			0.890167
0.947775			0.954695			0.938185			0.864816			0.898939
0.956547			0.963467			0.946957			0.873005			0.907711
0.965319			0.972239			0.955729			0.881195			0.916483
0.974091			0.981011			0.964501			0.889385			0.925255
0.982863			0.989783			0.973273			0.897575			0.934027
0.991635			0.998555			0.982045			0.905764			0.942799
1.00041			1.00733			0.990817			0.913954			0.951571
1.00918			1.0161			0.999589			0.922144			0.960343
1.01795			1.02487			1.00836			0.930334			0.969115
1.02672			1.03364			1.01713			0.938524			0.977887
1.0355			1.04241			1.02591			0.946713			0.986659
1.04427			1.05119			1.03468			0.954903			0.995431
1.05304			1.05996			1.04345			0.963093			1.0042
1.06181			1.06873			1.05222			0.971283			1.01297
1.07058			1.0775			1.06099			0.979473			1.02175
1.07936			1.08627			1.06977			0.987662			1.03052
1.08813			1.09505			1.07854			0.995852			1.03929
1.0969			1.10382			1.08731			1.00404			1.04806
1.10567			1.11259			1.09608			1.01223			1.05683
1.11444			1.12136			1.10485			1.02042			1.06561
1.12322			1.13013			1.11363			1.02861			1.07438
1.13199			1.13891			1.1224			1.0368			1.08315
1.14076			1.14768			1.13117			1.04499			1.09192
1.14953			1.15645			1.13994			1.05318			1.10069
1.1583			1.16522			1.14871			1.06137			1.10947
1.16708			1.17399			1.15749			1.06956			1.11824
1.17585			1.18277			1.16626			1.07775			1.12701
1.18462			1.19154			1.17503			1.08594			1.13578
1.19339			1.20031			1.1838			1.09413			1.14455
1.20216			1.20908			1.19257			1.10232			1.15333
1.21094			1.21785			1.20135			1.11051			1.1621
1.21971			1.22663			1.21012			1.1187			1.17087
1.22848			1.2354			1.21889			1.12689			1.17964
1.23725			1.24417			1.22766			1.13508			1.18841
1.24602			1.25294			1.23643			1.14327			1.19719
1.2548			1.26171			1.24521			1.15146			1.20596
1.26357			1.27049			1.25398			1.15965			1.21473
1.27234			1.27926			1.26275			1.16784			1.2235
1.28111			1.28803			1.27152			1.17603			1.23227
1.28988			1.2968			1.28029			1.18422			1.24105
1.29866			1.30557			1.28907			1.19241			1.24982
1.30743			1.31435			1.29784			1.2006			1.25859
1.3162			1.32312			1.30661			1.20879			1.26736
1.32497			1.33189			1.31538			1.21698			1.27613
1.33374			1.34066			1.32415			1.22517			1.28491
1.34252			1.34943			1.33293			1.23336			1.29368
1.35129			1.35821			1.3417			1.24155			1.30245
1.36006			1.36698			1.35047			1.24974			1.31122
1.36883			1.37575			1.35924			1.25793			1.31999
1.3776			1.38452			1.36801			1.26612			1.32877
1.38638			1.39329			1.37679			1.2743			1.33754
1.39515			1.40207			1.38556			1.28249			1.34631
1.40392			1.41084			1.39433			1.29068			1.35508
1.41269			1.41961			1.4031			1.29887			1.36385
1.42146			1.42838			1.41187			1.30706			1.37263
1.43024			1.43715			1.42065			1.31525			1.3814
1.43901			1.44593			1.42942			1.32344			1.39017
1.44778			1.4547			1.43819			1.33163			1.39894
1.45655			1.46347			1.44696			1.33982			1.40771
1.46532			1.47224			1.45573			1.34801			1.41649
1.4741			1.48101			1.46451			1.3562			1.42526
1.48287			1.48979			1.47328			1.36439			1.43403
1.49164			1.49856			1.48205			1.37258			1.4428
1.50041			1.50733			1.49082			1.38077			1.45157
1.50918			1.5161			1.49959			1.38896			1.46035
1.51796			1.52487			1.50837			1.39715			1.46912
1.52673			1.53365			1.51714			1.40534			1.47789
1.5355			1.54242			1.52591			1.41353			1.48666
1.54427			1.55119			1.53468			1.42172			1.49543
1.55304			1.55996			1.54345			1.42991			1.50421
1.56182			1.56873			1.55223			1.4381			1.51298
1.57059			1.57751			1.561			1.44629			1.52175
1.57936			1.58628			1.56977			1.45448			1.53052
1.58813			1.59505			1.57854			1.46267			1.53929
1.5969			1.60382			1.58731			1.47086			1.54807
1.60568			1.61259			1.59609			1.47905			1.55684
1.61445			1.62137			1.60486			1.48724			1.56561
1.62322			1.63014			1.61363			1.49543			1.57438
1.63199			1.63891			1.6224			1.50362			1.58315
1.64076			1.64768			1.63117			1.51181			1.59193
1.64954			1.65645			1.63995			1.52			1.6007
1.65831			1.66523			1.64872			1.52819			1.60947
1.66708			1.674			1.65749			1.53638			1.61824
1.67585			1.68277			1.66626			1.54457			1.62701
1.68462			1.69154			1.67503			1.55276			1.63579
1.6934			1.70031			1.68381			1.56095			1.64456
1.70217			1.70909			1.69258			1.56914			1.65333
1.71094			1.71786			1.70135			1.57733			1.6621
1.71971			1.72663			1.71012			1.58552			1.67087
1.72848			1.7354			1.71889			1.59371			1.67965
1.73726			1.74417			1.72767			1.6019			1.68842
1.74603			1.75295			1.73644			1.61009			1.69719
1.7548			1.76172			1.74521			1.61828			1.70596
1.76357			1.77049			1.75398			1.62647			1.71473
1.77234			1.77926			1.76275			1.63466			1.72351
1.78112			1.78803			1.77153			1.64285			1.73228
1.78989			1.79681			1.7803			1.65104			1.74105
1.79866			1.80558			1.78907			1.65922			1.74982
1.80743			1.81435			1.79784			1.66741			1.75859
1.8162			1.82312			1.80661			1.6756			1.76737
1.82498			1.83189			1.81539			1.68379			1.77614
1.83375			1.84067			1.82416			1.69198			1.78491
1.84252			1.84944			1.83293			1.70017			1.79368
1.85129			1.85821			1.8417			1.70836			1.80245
1.86006			1.86698			1.85047			1.71655			1.81123
1.86884			1.87575			1.85925			1.72474			1.82
1.87761			1.88453			1.86802			1.73293			1.82877
1.88638			1.8933			1.87679			1.74112			1.83754
1.89515			1.90207			1.88556			1.74931			1.84631
1.90392			1.91084			1.89433			1.7575			1.85509
1.9127			1.91961			1.90311			1.76569			1.86386
1.92147			1.92839			1.91188			1.77388			1.87263
1.93024			1.93716			1.92065			1.78207			1.8814
1.93901			1.94593			1.92942			1.79026			1.89017
1.94778			1.9547			1.93819			1.79845			1.89895
1.95656			1.96347			1.94697			1.80664			1.90772
1.96533			1.97225			1.95574			1.81483			1.91649
1.9741			1.98102			1.96451			1.82302			1.92526
1.98287			1.98979			1.97328			1.83121			1.93403
1.99164			1.99856			1.98205			1.8394			1.94281
2.00042			2.00734			1.99083			1.84759			1.95158
2.00919			2.01611			1.9996			1.85578			1.96035
2.01796			2.02488			2.00837			1.86397			1.96912
2.02673			2.03365			2.01714			1.87216			1.97789
2.0355			2.04242			2.02591			1.88035			1.98667
2.04428			2.0512			2.03469			1.88854			1.99544
2.05305			2.05997			2.04346			1.89673			2.00421
2.06182			2.06874			2.05223			1.90492			2.01298
2.07059			2.07751			2.061			1.91311			2.02175
2.07936			2.08628			2.06977			1.9213			2.03053
2.08814			2.09506			2.07855			1.92949			2.0393
2.09691			2.10383			2.08732			1.93768			2.04807
2.10568			2.1126			2.09609			1.94587			2.05684
2.11445			2.12137			2.10486			1.95406			2.06561
2.12322			2.13014			2.11363			1.96225			2.07439
2.132			2.13892			2.12241			1.97044			2.08316
2.14077			2.14769			2.13118			1.97863			2.09193
2.14954			2.15646			2.13995			1.98682			2.1007
2.15831			2.16523			2.14872			1.99501			2.10947
2.16708			2.174			2.15749			2.0032			2.11825
2.17586			2.18278			2.16627			2.01139			2.12702
2.18463			2.19155			2.17504			2.01958			2.13579
2.1934			2.20032			2.18381			2.02777			2.14456
2.20217			2.20909			2.19258			2.03595			2.15333
2.21094			2.21786			2.20135			2.04414			2.16211
2.21972			2.22664			2.21013			2.05233			2.17088
2.22849			2.23541			2.2189			2.06052			2.17965
2.23726			2.24418			2.22767			2.06871			2.18842
2.24603			2.25295			2.23644			2.0769			2.19719
2.2548			2.26172			2.24521			2.08509			2.20597
2.26358			2.2705			2.25399			2.09328			2.21474
2.27235			2.27927			2.26276			2.10147			2.22351
2.28112			2.28804			2.27153			2.10966			2.23228
2.28989			2.29681			2.2803			2.11785			2.24105
2.29866			2.30558			2.28907			2.12604			2.24983
2.30744			2.31436			2.29785			2.13423			2.2586
2.31621			2.32313			2.30662			2.14242			2.26737
2.32498			2.3319			2.31539			2.15061			2.27614
2.33375			2.34067			2.32416			2.1588			2.28491
2.34252			2.34944			2.33293			2.16699			2.29369
2.3513			2.35822			2.34171			2.17518			2.30246
2.36007			2.36699			2.35048			2.18337			2.31123
2.36884			2.37576			2.35925			2.19156			2.32
2.37761			2.38453			2.36802			2.19975			2.32877
2.38638			2.3933			2.37679			2.20794			2.33755
2.39516			2.40208			2.38557			2.21613			2.34632
2.40393			2.41085			2.39434			2.22432			2.35509
2.4127			2.41962			2.40311			2.23251			2.36386
2.42147			2.42839			2.41188			2.2407			2.37263
2.43024			2.43716			2.42065			2.24889			2.38141
2.43902			2.44594			2.42943			2.25708			2.39018
2.44779			2.45471			2.4382			2.26527			2.39895
2.45656			2.46348			2.44697			2.27346			2.40772
2.46533			2.47225			2.45574			2.28165			2.41649
2.4741			2.48102			2.46451			2.28984			2.42527
2.48288			2.4898			2.47329			2.29803			2.43404
2.49165			2.49857			2.48206			2.30622			2.44281
2.50042			2.50734			2.49083			2.31441			2.45158
2.50919			2.51611			2.4996			2.3226			2.46035
2.51796			2.52488			2.50837			2.33079			2.46913
2.52674			2.53366			2.51715			2.33898			2.4779
2.53551			2.54243			2.52592			2.34717			2.48667
2.54428			2.5512			2.53469			2.35536			2.49544
2.55305			2.55997			2.54346			2.36355			2.50421
2.56182			2.56874			2.55223			2.37174			2.51299
2.5706			2.57752			2.56101			2.37993			2.52176
2.57937			2.58629			2.56978			2.38812			2.53053
2.58814			2.59506			2.57855			2.39631			2.5393
2.59691			2.60383			2.58732			2.4045			2.54807
2.60568			2.6126			2.59609			2.41269			2.55685
2.61446			2.62138			2.60487			2.42087			2.56562
2.62323			2.63015			2.61364			2.42906			2.57439
2.632			2.63892			2.62241			2.43725			2.58316
2.64077			2.64769			2.63118			2.44544			2.59193
2.64954			2.65646			2.63995			2.45363			2.60071
2.65832			2.66524			2.64873			2.46182			2.60948
2.66709			2.67401			2.6575			2.47001			2.61825
2.67586			2.68278			2.66627			2.4782			2.62702
2.68463			2.69155			2.67504			2.48639			2.63579
2.6934			2.70032			2.68381			2.49458			2.64457
2.70218			2.7091			2.69259			2.50277			2.65334
2.71095			2.71787			2.70136			2.51096			2.66211
2.71972			2.72664			2.71013			2.51915			2.67088
2.72849			2.73541			2.7189			2.52734			2.67965
2.73726			2.74418			2.72767			2.53553			2.68843
2.74604			2.75296			2.73645			2.54372			2.6972
2.75481			2.76173			2.74522			2.55191			2.70597
2.76358			2.7705			2.75399			2.5601			2.71474
2.77235			2.77927			2.76276			2.56829			2.72351
2.78112			2.78804			2.77153			2.57648			2.73229
2.7899			2.79682			2.78031			2.58467			2.74106
2.79867			2.80559			2.78908			2.59286			2.74983
2.80744			2.81436			2.79785			2.60105			2.7586
2.81621			2.82313			2.80662			2.60924			2.76737
2.82498			2.8319			2.81539			2.61743			2.77615
2.83376			2.84068			2.82417			2.62562			2.78492
2.84253			2.84945			2.83294			2.63381			2.79369
2.8513			2.85822			2.84171			2.642			2.80246
2.86007			2.86699			2.85048			2.65019			2.81123
2.86884			2.87576			2.85925			2.65838			2.82001
2.87762			2.88454			2.86803			2.66657			2.82878
2.88639			2.89331			2.8768			2.67476			2.83755
2.89516			2.90208			2.88557			2.68295			2.84632
2.90393			2.91085			2.89434			2.69114			2.85509
2.9127			2.91962			2.90311			2.69933			2.86387
2.92148			2.9284			2.91189			2.70752			2.87264
2.93025			2.93717			2.92066			2.71571			2.88141
2.93902			2.94594			2.92943			2.7239			2.89018
2.94779			2.95471			2.9382			2.73209			2.89895
2.95656			2.96348			2.94697			2.74028			2.90773
2.96534			2.97226			2.95575			2.74847			2.9165
2.97411			2.98103			2.96452			2.75666			2.92527
2.98288			2.9898			2.97329			2.76485			2.93404
2.99165			2.99857			2.98206			2.77304			2.94281
3.00042			3.00734			2.99083			2.78123			2.95159
3.0092			3.01612			2.99961			2.78942			2.96036
3.01797			3.02489			3.00838			2.79761			2.96913
3.02674			3.03366			3.01715			2.80579			2.9779
3.03551			3.04243			3.02592			2.81398			2.98667
3.04428			3.0512			3.03469			2.82217			2.99545
3.05306			3.05998			3.04347			2.83036			3.00422
3.06183			3.06875			3.05224			2.83855			3.01299
3.0706			3.07752			3.06101			2.84674			3.02176
3.07937			3.08629			3.06978			2.85493			3.03053
3.08814			3.09506			3.07855			2.86312			3.03931
3.09692			3.10384			3.08733			2.87131			3.04808
3.10569			3.11261			3.0961			2.8795			3.05685
3.11446			3.12138			3.10487			2.88769			3.06562
3.12323			3.13015			3.11364			2.89588			3.07439
3.132			3.13892			3.12241			2.90407			3.08317
3.14078			3.1477			3.13119			2.91226			3.09194
3.14955			3.15647			3.13996			2.92045			3.10071
3.15832			3.16524			3.14873			2.92864			3.10948
3.16709			3.17401			3.1575			2.93683			3.11825
3.17586			3.18278			3.16627			2.94502			3.12703
3.18464			3.19156			3.17505			2.95321			3.1358
3.19341			3.20033			3.18382			2.9614			3.14457
3.20218			3.2091			3.19259			2.96959			3.15334
3.21095			3.21787			3.20136			2.97778			3.16211
3.21972			3.22664			3.21013			2.98597			3.17089
3.2285			3.23542			3.21891			2.99416			3.17966
3.23727			3.24419			3.22768			3.00235			3.18843
3.24604			3.25296			3.23645			3.01054			3.1972
3.25481			3.26173			3.24522			3.01873			3.20597
3.26358			3.2705			3.25399			3.02692			3.21475
3.27236			3.27928			3.26277			3.03511			3.22352
3.28113			3.28805			3.27154			3.0433			3.23229
3.2899			3.29682			3.28031			3.05149			3.24106
3.29867			3.30559			3.28908			3.05968			3.24983
3.30744			3.31436			3.29785			3.06787			3.25861
3.31622			3.32314			3.30663			3.07606			3.26738
3.32499			3.33191			3.3154			3.08425			3.27615
3.33376			3.34068			3.32417			3.09244			3.28492
3.34253			3.34945			3.33294			3.10063			3.29369
3.3513			3.35822			3.34171			3.10882			3.30247
3.36008			3.367			3.35049			3.11701			3.31124
3.36885			3.37577			3.35926			3.1252			3.32001
3.37762			3.38454			3.36803			3.13339			3.32878
3.38639			3.39331			3.3768			3.14158			3.33755
3.39516			3.40208			3.38557			3.14977			3.34633
3.40394			3.41086			3.39435			3.15796			3.3551
3.41271			3.41963			3.40312			3.16615			3.36387
3.42148			3.4284			3.41189			3.17434			3.37264
3.43025			3.43717			3.42066			3.18253			3.38141
3.43902			3.44594			3.42943			3.19071			3.39019
3.4478			3.45472			3.43821			3.1989			3.39896
3.45657			3.46349			3.44698			3.20709			3.40773
3.46534			3.47226			3.45575			3.21528			3.4165
3.47411			3.48103			3.46452			3.22347			3.42527
3.48288			3.4898			3.47329			3.23166			3.43405
3.49166			3.49858			3.48207			3.23985			3.44282
3.50043			3.50735			3.49084			3.24804			3.45159
3.5092			3.51612			3.49961			3.25623			3.46036
3.51797			3.52489			3.50838			3.26442			3.46913
3.52674			3.53366			3.51715			3.27261			3.47791
3.53552			3.54244			3.52593			3.2808			3.48668
3.54429			3.55121			3.5347			3.28899			3.49545
3.55306			3.55998			3.54347			3.29718			3.50422
3.56183			3.56875			3.55224			3.30537			3.51299
3.5706			3.57752			3.56101			3.31356			3.52177
3.57938			3.5863			3.56979			3.32175			3.53054
3.58815			3.59507			3.57856			3.32994			3.53931
3.59692			3.60384			3.58733			3.33813			3.54808
3.60569			3.61261			3.5961			3.34632			3.55685
3.61446			3.62138			3.60487			3.35451			3.56563
3.62324			3.63016			3.61365			3.3627			3.5744
3.63201			3.63893			3.62242			3.37089			3.58317
3.64078			3.6477			3.63119			3.37908			3.59194
3.64955			3.65647			3.63996			3.38727			3.60071
3.65832			3.66524			3.64873			3.39546			3.60949
3.6671			3.67402			3.65751			3.40365			3.61826
3.67587			3.68279			3.66628			3.41184			3.62703
3.68464			3.69156			3.67505			3.42003			3.6358
3.69341			3.70033			3.68382			3.42822			3.64457
3.70218			3.7091			3.69259			3.43641			3.65335
3.71096			3.71788			3.70137			3.4446			3.66212
3.71973			3.72665			3.71014			3.45279			3.67089
3.7285			3.73542			3.71891			3.46098			3.67966
3.73727			3.74419			3.72768			3.46917			3.68843
3.74604			3.75296			3.73645			3.47736			3.69721
3.75482			3.76174			3.74523			3.48555			3.70598
3.76359			3.77051			3.754			3.49374			3.71475
3.77236			3.77928			3.76277			3.50193			3.72352
3.78113			3.78805			3.77154			3.51012			3.73229
3.7899			3.79682			3.78031			3.51831			3.74107
3.79868			3.8056			3.78909			3.5265			3.74984
3.80745			3.81437			3.79786			3.53469			3.75861
3.81622			3.82314			3.80663			3.54288			3.76738
3.82499			3.83191			3.8154			3.55107			3.77615
3.83376			3.84068			3.82417			3.55926			3.78493
3.84254			3.84946			3.83295			3.56744			3.7937
3.85131			3.85823			3.84172			3.57563			3.80247
3.86008			3.867			3.85049			3.58382			3.81124
3.86885			3.87577			3.85926			3.59201			3.82001
3.87762			3.88454			3.86803			3.6002			3.82879
3.8864			3.89332			3.87681			3.60839			3.83756
3.89517			3.90209			3.88558			3.61658			3.84633
3.90394			3.91086			3.89435			3.62477			3.8551
3.91271			3.91963			3.90312			3.63296			3.86387
3.92148			3.9284			3.91189			3.64115			3.87265
3.93026			3.93718			3.92067			3.64934			3.88142
3.93903			3.94595			3.92944			3.65753			3.89019
3.9478			3.95472			3.93821			3.66572			3.89896
3.95657			3.96349			3.94698			3.67391			3.90773
3.96534			3.97226			3.95575			3.6821			3.91651
3.97412			3.98104			3.96453			3.69029			3.92528
3.98289			3.98981			3.9733			3.69848			3.93405
3.99166			3.99858			3.98207			3.70667			3.94282
4.00043			4.00735			3.99084			3.71486			3.95159
4.0092			4.01612			3.99961			3.72305			3.96037
4.01798			4.0249			4.00839			3.73124			3.96914
4.02675			4.03367			4.01716			3.73943			3.97791
4.03552			4.04244			4.02593			3.74762			3.98668
4.04429			4.05121			4.0347			3.75581			3.99545
4.05306			4.05998			4.04347			3.764			4.00423
4.06184			4.06876			4.05225			3.77219			4.013
4.07061			4.07753			4.06102			3.78038			4.02177
4.07938			4.0863			4.06979			3.78857			4.03054
4.08815			4.09507			4.07856			3.79676			4.03931
4.09692			4.10384			4.08733			3.80495			4.04809
4.1057			4.11262			4.09611			3.81314			4.05686
4.11447			4.12139			4.10488			3.82133			4.06563
4.12324			4.13016			4.11365			3.82952			4.0744
4.13201			4.13893			4.12242			3.83771			4.08317
4.14078			4.1477			4.13119			3.8459			4.09195
4.14956			4.15648			4.13997			3.85409			4.10072
4.15833			4.16525			4.14874			3.86228			4.10949
4.1671			4.17402			4.15751			3.87047			4.11826
4.17587			4.18279			4.16628			3.87866			4.12703
4.18464			4.19156			4.17505			3.88685			4.13581
4.19342			4.20034			4.18383			3.89504			4.14458
4.20219			4.20911			4.1926			3.90323			4.15335
4.21096			4.21788			4.20137			3.91142			4.16212
4.21973			4.22665			4.21014			3.91961			4.17089
4.2285			4.23542			4.21891			3.9278			4.17967
4.23728			4.2442			4.22769			3.93599			4.18844
4.24605			4.25297			4.23646			3.94418			4.19721
4.25482			4.26174			4.24523			3.95236			4.20598
4.26359			4.27051			4.254			3.96055			4.21475
4.27236			4.27928			4.26277			3.96874			4.22353
4.28114			4.28806			4.27155			3.97693			4.2323
4.28991			4.29683			4.28032			3.98512			4.24107
4.29868			4.3056			4.28909			3.99331			4.24984
4.30745			4.31437			4.29786			4.0015			4.25861
4.31622			4.32314			4.30663			4.00969			4.26739
4.325			4.33192			4.31541			4.01788			4.27616
4.33377			4.34069			4.32418			4.02607			4.28493
4.34254			4.34946			4.33295			4.03426			4.2937
4.35131			4.35823			4.34172			4.04245			4.30247
4.36008			4.367			4.35049			4.05064			4.31125
4.36886			4.37578			4.35927			4.05883			4.32002
4.37763			4.38455			4.36804			4.06702			4.32879
4.3864			4.39332			4.37681			4.07521			4.33756
4.39517			4.40209			4.38558			4.0834			4.34633
4.40394			4.41086			4.39435			4.09159			4.35511
4.41272			4.41964			4.40313			4.09978			4.36388
4.42149			4.42841			4.4119			4.10797			4.37265
4.43026			4.43718			4.42067			4.11616			4.38142
4.43903			4.44595			4.42944			4.12435			4.39019
4.4478			4.45472			4.43821			4.13254			4.39897
4.45658			4.4635			4.44699			4.14073			4.40774
4.46535			4.47227			4.45576			4.14892			4.41651
4.47412			4.48104			4.46453			4.15711			4.42528
4.48289			4.48981			4.4733			4.1653			4.43405
4.49166			4.49858			4.48207			4.17349			4.44283
4.50044			4.50736			4.49085			4.18168			4.4516
4.50921			4.51613			4.49962			4.18987			4.46037
4.51798			4.5249			4.50839			4.19806			4.46914
4.52675			4.53367			4.51716			4.20625			4.47791
4.53552			4.54244			4.52593			4.21444			4.48669
4.5443			4.55122			4.53471			4.22263			4.49546
4.55307			4.55999			4.54348			4.23082			4.50423
4.56184			4.56876			4.55225			4.23901			4.513
4.57061			4.57753			4.56102			4.2472			4.52177
4.57938			4.5863			4.56979			4.25539			4.53055
4.58816			4.59508			4.57857			4.26358			4.53932
4.59693			4.60385			4.58734			4.27177			4.54809
4.6057			4.61262			4.59611			4.27996			4.55686
4.61447			4.62139			4.60488			4.28815			4.56563
4.62324			4.63016			4.61365			4.29634			4.57441
4.63202			4.63894			4.62243			4.30453			4.58318
4.64079			4.64771			4.6312			4.31272			4.59195
4.64956			4.65648			4.63997			4.32091			4.60072
4.65833			4.66525			4.64874			4.3291			4.60949
4.6671			4.67402			4.65751			4.33728			4.61827
4.67588			4.6828			4.66629			4.34547			4.62704
4.68465			4.69157			4.67506			4.35366			4.63581
4.69342			4.70034			4.68383			4.36185			4.64458
4.70219			4.70911			4.6926			4.37004			4.65335
4.71096			4.71788			4.70137			4.37823			4.66213
4.71974			4.72666			4.71015			4.38642			4.6709
4.72851			4.73543			4.71892			4.39461			4.67967
4.73728			4.7442			4.72769			4.4028			4.68844
4.74605			4.75297			4.73646			4.41099			4.69721
4.75482			4.76174			4.74523			4.41918			4.70599
4.7636			4.77052			4.75401			4.42737			4.71476
4.77237			4.77929			4.76278			4.43556			4.72353
4.78114			4.78806			4.77155			4.44375			4.7323
4.78991			4.79683			4.78032			4.45194			4.74107
4.79868			4.8056			4.78909			4.46013			4.74985
4.80746			4.81438			4.79787			4.46832			4.75862
4.81623			4.82315			4.80664			4.47651			4.76739
4.825			4.83192			4.81541			4.4847			4.77616
4.83377			4.84069			4.82418			4.49289			4.78493
4.84254			4.84946			4.83295			4.50108			4.79371
4.85132			4.85824			4.84173			4.50927			4.80248
4.86009			4.86701			4.8505			4.51746			4.81125
4.86886			4.87578			4.85927			4.52565			4.82002
4.87763			4.88455			4.86804			4.53384			4.82879
4.8864			4.89332			4.87681			4.54203			4.83757
4.89518			4.9021			4.88559			4.55022			4.84634
4.90395			4.91087			4.89436			4.55841			4.85511
4.91272			4.91964			4.90313			4.5666			4.86388
4.92149			4.92841			4.9119			4.57479			4.87265
4.93026			4.93718			4.92067			4.58298			4.88143
4.93904			4.94596			4.92945			4.59117			4.8902
4.94781			4.95473			4.93822			4.59936			4.89897
4.95658			4.9635			4.94699			4.60755			4.90774
4.96535			4.97227			4.95576			4.61574			4.91651
4.97412			4.98104			4.96453			4.62393			4.92529
4.9829			4.98982			4.97331			4.63212			4.93406
4.99167			4.99859			4.98208			4.64031			4.94283
5.00044			5.00736			4.99085			4.6485			4.9516
5.00921			5.01613			4.99962			4.65669			4.96037
5.01798			5.0249			5.00839			4.66488			4.96915
5.02676			5.03368			5.01717			4.67307			4.97792
5.03553			5.04245			5.02594			4.68126			4.98669
5.0443			5.05122			5.03471			4.68945			4.99546
5.05307			5.05999			5.04348			4.69764			5.00423
5.06184			5.06876			5.05225			4.70583			5.01301
5.07062			5.07754			5.06103			4.71402			5.02178
5.07939			5.08631			5.0698			4.7222			5.03055
5.08816			5.09508			5.07857			4.73039			5.03932
5.09693			5.10385			5.08734			4.73858			5.04809
5.1057			5.11262			5.09611			4.74677			5.05687
5.11448			5.1214			5.10489			4.75496			5.06564
5.12325			5.13017			5.11366			4.76315			5.07441
5.13202			5.13894			5.12243			4.77134			5.08318
5.14079			5.14771			5.1312			4.77953			5.09195
5.14956			5.15648			5.13997			4.78772			5.10073
5.15834			5.16526			5.14875			4.79591			5.1095
5.16711			5.17403			5.15752			4.8041			5.11827
5.17588			5.1828			5.16629			4.81229			5.12704
5.18465			5.19157			5.17506			4.82048			5.13581
5.19342			5.20034			5.18383			4.82867			5.14459
5.2022			5.20912			5.19261			4.83686			5.15336
5.21097			5.21789			5.20138			4.84505			5.16213
5.21974			5.22666			5.21015			4.85324			5.1709
5.22851			5.23543			5.21892			4.86143			5.17967
5.23728			5.2442			5.22769			4.86962			5.18845
5.24606			5.25298			5.23647			4.87781			5.19722
5.25483			5.26175			5.24524			4.886			5.20599
5.2636			5.27052			5.25401			4.89419			5.21476
5.27237			5.27929			5.26278			4.90238			5.22353
5.28114			5.28806			5.27155			4.91057			5.23231
5.28992			5.29684			5.28033			4.91876			5.24108
5.29869			5.30561			5.2891			4.92695			5.24985
5.30746			5.31438			5.29787			4.93514			5.25862
5.31623			5.32315			5.30664			4.94333			5.26739
5.325			5.33192			5.31541			4.95152			5.27617
5.33378			5.3407			5.32419			4.95971			5.28494
5.34255			5.34947			5.33296			4.9679			5.29371
5.35132			5.35824			5.34173			4.97609			5.30248
5.36009			5.36701			5.3505			4.98428			5.31125
5.36886			5.37578			5.35927			4.99247			5.32003
5.37764			5.38456			5.36805			5.00066			5.3288
5.38641			5.39333			5.37682			5.00885			5.33757
5.39518			5.4021			5.38559			5.01704			5.34634
5.40395			5.41087			5.39436			5.02523			5.35511
5.41272			5.41964			5.40313			5.03342			5.36389
5.4215			5.42842			5.41191			5.04161			5.37266
5.43027			5.43719			5.42068			5.0498			5.38143
5.43904			5.44596			5.42945			5.05799			5.3902
5.44781			5.45473			5.43822			5.06618			5.39897
5.45658			5.4635			5.44699			5.07437			5.40775
5.46536			5.47228			5.45577			5.08256			5.41652
5.47413			5.48105			5.46454			5.09075			5.42529
5.4829			5.48982			5.47331			5.09894			5.43406
5.49167			5.49859			5.48208			5.10712			5.44283
5.50044			5.50736			5.49085			5.11531			5.45161
5.50922			5.51614			5.49963			5.1235			5.46038
5.51799			5.52491			5.5084			5.13169			5.46915
5.52676			5.53368			5.51717			5.13988			5.47792
5.53553			5.54245			5.52594			5.14807			5.48669
5.5443			5.55122			5.53471			5.15626			5.49547
5.55308			5.56			5.54349			5.16445			5.50424
5.56185			5.56877			5.55226			5.17264			5.51301
5.57062			5.57754			5.56103			5.18083			5.52178
5.57939			5.58631			5.5698			5.18902			5.53055
5.58816			5.59508			5.57857			5.19721			5.53933
5.59694			5.60386			5.58735			5.2054			5.5481
5.60571			5.61263			5.59612			5.21359			5.55687
5.61448			5.6214			5.60489			5.22178			5.56564
5.62325			5.63017			5.61366			5.22997			5.57441
5.63202			5.63894			5.62243			5.23816			5.58319
5.6408			5.64772			5.63121			5.24635			5.59196
5.64957			5.65649			5.63998			5.25454			5.60073
5.65834			5.66526			5.64875			5.26273			5.6095
5.66711			5.67403			5.65752			5.27092			5.61827
5.67588			5.6828			5.66629			5.27911			5.62705
5.68466			5.69158			5.67507			5.2873			5.63582
5.69343			5.70035			5.68384			5.29549			5.64459
5.7022			5.70912			5.69261			5.30368			5.65336
5.71097			5.71789			5.70138			5.31187			5.66213
5.71974			5.72666			5.71015			5.32006			5.67091
5.72852			5.73544			5.71893			5.32825			5.67968
5.73729			5.74421			5.7277			5.33644			5.68845
5.74606			5.75298			5.73647			5.34463			5.69722
5.75483			5.76175			5.74524			5.35282			5.70599
5.7636			5.77052			5.75401			5.36101			5.71477
5.77238			5.7793			5.76279			5.3692			5.72354
5.78115			5.78807			5.77156			5.37739			5.73231
5.78992			5.79684			5.78033			5.38558			5.74108
5.79869			5.80561			5.7891			5.39377			5.74985
5.80746			5.81438			5.79787			5.40196			5.75863
5.81624			5.82316			5.80665			5.41015			5.7674
5.82501			5.83193			5.81542			5.41834			5.77617
5.83378			5.8407			5.82419			5.42653			5.78494
5.84255			5.84947			5.83296			5.43472			5.79371
5.85132			5.85824			5.84173			5.44291			5.80249
5.8601			5.86702			5.85051			5.4511			5.81126
5.86887			5.87579			5.85928			5.45929			5.82003
5.87764			5.88456			5.86805			5.46748			5.8288
5.88641			5.89333			5.87682			5.47567			5.83757
5.89518			5.9021			5.88559			5.48385			5.84635
5.90396			5.91088			5.89437			5.49204			5.85512
5.91273			5.91965			5.90314			5.50023			5.86389
5.9215			5.92842			5.91191			5.50842			5.87266
5.93027			5.93719			5.92068			5.51661			5.88143
5.93904			5.94596			5.92945			5.5248			5.89021
5.94782			5.95474			5.93823			5.53299			5.89898
5.95659			5.96351			5.947			5.54118			5.90775
5.96536			5.97228			5.95577			5.54937			5.91652
5.97413			5.98105			5.96454			5.55756			5.92529
5.9829			5.98982			5.97331			5.56575			5.93407
5.99168			5.9986			5.98209			5.57394			5.94284
6.00045			6.00737			5.99086			5.58213			5.95161
6.00922			6.01614			5.99963			5.59032			5.96038
6.01799			6.02491			6.0084			5.59851			5.96915
6.02676			6.03368			6.01717			5.6067			5.97793
6.03554			6.04246			6.02595			5.61489			5.9867
6.04431			6.05123			6.03472			5.62308			5.99547
6.05308			6.06			6.04349			5.63127			6.00424
6.06185			6.06877			6.05226			5.63946			6.01301
6.07062			6.07754			6.06103			5.64765			6.02179
6.0794			6.08632			6.06981			5.65584			6.03056
6.08817			6.09509			6.07858			5.66403			6.03933
6.09694			6.10386			6.08735			5.67222			6.0481
6.10571			6.11263			6.09612			5.68041			6.05687
6.11448			6.1214			6.10489			5.6886			6.06565
6.12326			6.13018			6.11367			5.69679			6.07442
6.13203			6.13895			6.12244			5.70498			6.08319
6.1408			6.14772			6.13121			5.71317			6.09196
6.14957			6.15649			6.13998			5.72136			6.10073
6.15834			6.16526			6.14875			5.72955			6.10951
6.16712			6.17404			6.15753			5.73774			6.11828
6.17589			6.18281			6.1663			5.74593			6.12705
6.18466			6.19158			6.17507			5.75412			6.13582
6.19343			6.20035			6.18384			5.76231			6.14459
6.2022			6.20912			6.19261			5.7705			6.15337
6.21098			6.2179			6.20139			5.77869			6.16214
6.21975			6.22667			6.21016			5.78688			6.17091
6.22852			6.23544			6.21893			5.79507			6.17968
6.23729			6.24421			6.2277			5.80326			6.18845
6.24606			6.25298			6.23647			5.81145			6.19722
6.25484			6.26176			6.24525			5.81964			6.206
6.26361			6.27053			6.25402			5.82783			6.21477
6.27238			6.2793			6.26279			5.83602			6.22354
6.28115			6.28807			6.27156			5.84421			6.23231
6.28992			6.29684			6.28033			5.8524			6.24108
6.2987			6.30562			6.28911			5.86059			6.24986
6.30747			6.31439			6.29788			5.86877			6.25863
6.31624			6.32316			6.30665			5.87696			6.2674
6.32501			6.33193			6.31542			5.88515			6.27617
6.33378			6.3407			6.32419			5.89334			6.28494
6.34256			6.34948			6.33297			5.90153			6.29372
6.35133			6.35825			6.34174			5.90972			6.30249
6.3601			6.36702			6.35051			5.91791			6.31126
6.36887			6.37579			6.35928			5.9261			6.32003
6.37764			6.38456			6.36805			5.93429			6.3288
6.38642			6.39334			6.37683			5.94248			6.33758
6.39519			6.40211			6.3856			5.95067			6.34635
6.40396			6.41088			6.39437			5.95886			6.35512
6.41273			6.41965			6.40314			5.96705			6.36389
6.4215			6.42842			6.41191			5.97524			6.37266
6.43028			6.4372			6.42069			5.98343			6.38144
6.43905			6.44597			6.42946			5.99162			6.39021
6.44782			6.45474			6.43823			5.99981			6.39898
6.45659			6.46351			6.447			6.008			6.40775
6.46536			6.47228			6.45577			6.01619			6.41652
6.47414			6.48106			6.46455			6.02438			6.4253
6.48291			6.48983			6.47332			6.03257			6.43407
6.49168			6.4986			6.48209			6.04076			6.44284
6.50045			6.50737			6.49086			6.04895			6.45161
6.50922			6.51614			6.49963			6.05714			6.46038
6.518			6.52492			6.50841			6.06533			6.46916
6.52677			6.53369			6.51718			6.07352			6.47793
6.53554			6.54246			6.52595			6.08171			6.4867
6.54431			6.55123			6.53472			6.0899			6.49547
6.55308			6.56			6.54349			6.09809			6.50424
6.56186			6.56878			6.55227			6.10628			6.51302
6.57063			6.57755			6.56104			6.11447			6.52179
6.5794			6.58632			6.56981			6.12266			6.53056
6.58817			6.59509			6.57858			6.13085			6.53933
6.59694			6.60386			6.58735			6.13904			6.5481
6.60572			6.61264			6.59613			6.14723			6.55688
6.61449			6.62141			6.6049			6.15542			6.56565
6.62326			6.63018			6.61367			6.16361			6.57442
6.63203			6.63895			6.62244			6.1718			6.58319
6.6408			6.64772			6.63121			6.17999			6.59196
6.64958			6.6565			6.63999			6.18818			6.60074
6.65835			6.66527			6.64876			6.19637			6.60951
6.66712			6.67404			6.65753			6.20456			6.61828
6.67589			6.68281			6.6663			6.21275			6.62705
6.68466			6.69158			6.67507			6.22094			6.63582
6.69344			6.70036			6.68385			6.22913			6.6446
6.70221			6.70913			6.69262			6.23732			6.65337
6.71098			6.7179			6.70139			6.24551			6.66214
6.71975			6.72667			6.71016			6.25369			6.67091
6.72852			6.73544			6.71893			6.26188			6.67968
6.7373			6.74422			6.72771			6.27007			6.68846
6.74607			6.75299			6.73648			6.27826			6.69723
6.75484			6.76176			6.74525			6.28645			6.706
6.76361			6.77053			6.75402			6.29464			6.71477
6.77238			6.7793			6.76279			6.30283			6.72354
6.78116			6.78808			6.77157			6.31102			6.73232
6.78993			6.79685			6.78034			6.31921			6.74109
6.7987			6.80562			6.78911			6.3274			6.74986
6.80747			6.81439			6.79788			6.33559			6.75863
6.81624			6.82316			6.80665			6.34378			6.7674
6.82502			6.83194			6.81543			6.35197			6.77618
6.83379			6.84071			6.8242			6.36016			6.78495
6.84256			6.84948			6.83297			6.36835			6.79372
6.85133			6.85825			6.84174			6.37654			6.80249
6.8601			6.86702			6.85051			6.38473			6.81126
6.86888			6.8758			6.85929			6.39292			6.82004
6.87765			6.88457			6.86806			6.40111			6.82881
6.88642			6.89334			6.87683			6.4093			6.83758
6.89519			6.90211			6.8856			6.41749			6.84635
6.90396			6.91088			6.89437			6.42568			6.85512
6.91274			6.91966			6.90315			6.43387			6.8639
6.92151			6.92843			6.91192			6.44206			6.87267
6.93028			6.9372			6.92069			6.45025			6.88144
6.93905			6.94597			6.92946			6.45844			6.89021
6.94782			6.95474			6.93823			6.46663			6.89898
6.9566			6.96352			6.94701			6.47482			6.90776
6.96537			6.97229			6.95578			6.48301			6.91653
6.97414			6.98106			6.96455			6.4912			6.9253
6.98291			6.98983			6.97332			6.49939			6.93407
6.99168			6.9986			6.98209			6.50758			6.94284
7.00046			7.00738			6.99087			6.51577			6.95162
7.00923			7.01615			6.99964			6.52396			6.96039
7.018			7.02492			7.00841			6.53215			6.96916
7.02677			7.03369			7.01718			6.54034			6.97793
7.03554			7.04246			7.02595			6.54853			6.9867
7.04432			7.05124			7.03473			6.55672			6.99548
7.05309			7.06001			7.0435			6.56491			7.00425
7.06186			7.06878			7.05227			6.5731			7.01302
7.07063			7.07755			7.06104			6.58129			7.02179
7.0794			7.08632			7.06981			6.58948			7.03056
7.08818			7.0951			7.07859			6.59767			7.03934
7.09695			7.10387			7.08736			6.60586			7.04811
7.10572			7.11264			7.09613			6.61405			7.05688
7.11449			7.12141			7.1049			6.62224			7.06565
7.12326			7.13018			7.11367			6.63043			7.07442
7.13204			7.13896			7.12245			6.63861			7.0832
7.14081			7.14773			7.13122			6.6468			7.09197
7.14958			7.1565			7.13999			6.65499			7.10074
7.15835			7.16527			7.14876			6.66318			7.10951
7.16712			7.17404			7.15753			6.67137			7.11828
7.1759			7.18282			7.16631			6.67956			7.12706
7.18467			7.19159			7.17508			6.68775			7.13583
7.19344			7.20036			7.18385			6.69594			7.1446
7.20221			7.20913			7.19262			6.70413			7.15337
7.21098			7.2179			7.20139			6.71232			7.16214
7.21976			7.22668			7.21017			6.72051			7.17092
7.22853			7.23545			7.21894			6.7287			7.17969
7.2373			7.24422			7.22771			6.73689			7.18846
7.24607			7.25299			7.23648			6.74508			7.19723
7.25484			7.26176			7.24525			6.75327			7.206
7.26362			7.27054			7.25403			6.76146			7.21478
7.27239			7.27931			7.2628			6.76965			7.22355
7.28116			7.28808			7.27157			6.77784			7.23232
7.28993			7.29685			7.28034			6.78603			7.24109
7.2987			7.30562			7.28911			6.79422			7.24986
7.30748			7.3144			7.29789			6.80241			7.25864
7.31625			7.32317			7.30666			6.8106			7.26741
7.32502			7.33194			7.31543			6.81879			7.27618
7.33379			7.34071			7.3242			6.82698			7.28495
7.34256			7.34948			7.33297			6.83517			7.29372
7.35134			7.35826			7.34175			6.84336			7.3025
7.36011			7.36703			7.35052			6.85155			7.31127
7.36888			7.3758			7.35929			6.85974			7.32004
7.37765			7.38457			7.36806			6.86793			7.32881
7.38642			7.39334			7.37683			6.87612			7.33758
7.3952			7.40212			7.38561			6.88431			7.34636
7.40397			7.41089			7.39438			6.8925			7.35513
7.41274			7.41966			7.40315			6.90069			7.3639
7.42151			7.42843			7.41192			6.90888			7.37267
7.43028			7.4372			7.42069			6.91707			7.38144
7.43906			7.44598			7.42947			6.92526			7.39022
7.44783			7.45475			7.43824			6.93345			7.39899
7.4566			7.46352			7.44701			6.94164			7.40776
7.46537			7.47229			7.45578			6.94983			7.41653
7.47415			7.48106			7.46455			6.95802			7.4253
7.48292			7.48984			7.47333			6.96621			7.43408
7.49169			7.49861			7.4821			6.9744			7.44285
7.50046			7.50738			7.49087			6.98259			7.45162
7.50923			7.51615			7.49964			6.99078			7.46039
7.51801			7.52492			7.50841			6.99897			7.46916
7.52678			7.5337			7.51719			7.00716			7.47794
7.53555			7.54247			7.52596			7.01534			7.48671
7.54432			7.55124			7.53473			7.02353			7.49548
7.55309			7.56001			7.5435			7.03172			7.50425
7.56187			7.56878			7.55227			7.03991			7.51302
7.57064			7.57756			7.56105			7.0481			7.5218
7.57941			7.58633			7.56982			7.05629			7.53057
7.58818			7.5951			7.57859			7.06448			7.53934
7.59695			7.60387			7.58736			7.07267			7.54811
7.60573			7.61264			7.59613			7.08086			7.55688
7.6145			7.62142			7.60491			7.08905			7.56566
7.62327			7.63019			7.61368			7.09724			7.57443
7.63204			7.63896			7.62245			7.10543			7.5832
7.64081			7.64773			7.63122			7.11362			7.59197
7.64959			7.6565			7.63999			7.12181			7.60074
7.65836			7.66528			7.64877			7.13			7.60952
7.66713			7.67405			7.65754			7.13819			7.61829
7.6759			7.68282			7.66631			7.14638			7.62706
7.68467			7.69159			7.67508			7.15457			7.63583
7.69345			7.70036			7.68385			7.16276			7.6446
7.70222			7.70914			7.69263			7.17095			7.65338
7.71099			7.71791			7.7014			7.17914			7.66215
7.71976			7.72668			7.71017			7.18733			7.67092
7.72853			7.73545			7.71894			7.19552			7.67969
7.73731			7.74422			7.72771			7.20371			7.68846
7.74608			7.753			7.73649			7.2119			7.69724
7.75485			7.76177			7.74526			7.22009			7.70601
7.76362			7.77054			7.75403			7.22828			7.71478
7.77239			7.77931			7.7628			7.23647			7.72355
7.78117			7.78808			7.77157			7.24466			7.73232
7.78994			7.79686			7.78035			7.25285			7.7411
7.79871			7.80563			7.78912			7.26104			7.74987
7.80748			7.8144			7.79789			7.26923			7.75864
7.81625			7.82317			7.80666			7.27742			7.76741
7.82503			7.83194			7.81543			7.28561			7.77618
7.8338			7.84072			7.82421			7.2938			7.78496
7.84257			7.84949			7.83298			7.30199			7.79373
7.85134			7.85826			7.84175			7.31018			7.8025
7.86011			7.86703			7.85052			7.31837			7.81127
7.86889			7.8758			7.85929			7.32656			7.82004
7.87766			7.88458			7.86807			7.33475			7.82882
7.88643			7.89335			7.87684			7.34294			7.83759
7.8952			7.90212			7.88561			7.35113			7.84636
7.90397			7.91089			7.89438			7.35932			7.85513
7.91275			7.91966			7.90315			7.36751			7.8639
7.92152			7.92844			7.91193			7.3757			7.87268
7.93029			7.93721			7.9207			7.38389			7.88145
7.93906			7.94598			7.92947			7.39208			7.89022
7.94783			7.95475			7.93824			7.40026			7.89899
7.95661			7.96352			7.94701			7.40845			7.90776
7.96538			7.9723			7.95579			7.41664			7.91654
7.97415			7.98107			7.96456			7.42483			7.92531
7.98292			7.98984			7.97333			7.43302			7.93408
7.99169			7.99861			7.9821			7.44121			7.94285
8.00047			8.00738			7.99087			7.4494			7.95162
8.00924			8.01616			7.99965			7.45759			7.9604
8.01801			8.02493			8.00842			7.46578			7.96917
8.02678			8.0337			8.01719			7.47397			7.97794
8.03555			8.04247			8.02596			7.48216			7.98671
8.04433			8.05124			8.03473			7.49035			7.99548
8.0531			8.06002			8.04351			7.49854			8.00426
8.06187			8.06879			8.05228			7.50673			8.01303
8.07064			8.07756			8.06105			7.51492			8.0218
8.07941			8.08633			8.06982			7.52311			8.03057
8.08819			8.0951			8.07859			7.5313			8.03934
8.09696			8.10388			8.08737			7.53949			8.04812
8.10573			8.11265			8.09614			7.54768			8.05689
8.1145			8.12142			8.10491			7.55587			8.06566
8.12327			8.13019			8.11368			7.56406			8.07443
8.13205			8.13896			8.12245			7.57225			8.0832
8.14082			8.14774			8.13123			7.58044			8.09198
8.14959			8.15651			8.14			7.58863			8.10075
8.15836			8.16528			8.14877			7.59682			8.10952
8.16713			8.17405			8.15754			7.60501			8.11829
8.17591			8.18282			8.16631			7.6132			8.12706
8.18468			8.1916			8.17509			7.62139			8.13584
8.19345			8.20037			8.18386			7.62958			8.14461
8.20222			8.20914			8.19263			7.63777			8.15338
8.21099			8.21791			8.2014			7.64596			8.16215
8.21977			8.22668			8.21017			7.65415			8.17092
8.22854			8.23546			8.21895			7.66234			8.1797
8.23731			8.24423			8.22772			7.67053			8.18847
8.24608			8.253			8.23649			7.67872			8.19724
8.25485			8.26177			8.24526			7.68691			8.20601
8.26363			8.27054			8.25403			7.6951			8.21478
8.2724			8.27932			8.26281			7.70329			8.22356
8.28117			8.28809			8.27158			7.71148			8.23233
8.28994			8.29686			8.28035			7.71967			8.2411
8.29871			8.30563			8.28912			7.72786			8.24987
8.30749			8.3144			8.29789			7.73605			8.25864
8.31626			8.32318			8.30667			7.74424			8.26742
8.32503			8.33195			8.31544			7.75243			8.27619
8.3338			8.34072			8.32421			7.76062			8.28496
8.34257			8.34949			8.33298			7.76881			8.29373
8.35135			8.35826			8.34175			7.777			8.3025
8.36012			8.36704			8.35053			7.78518			8.31128
8.36889			8.37581			8.3593			7.79337			8.32005
8.37766			8.38458			8.36807			7.80156			8.32882
8.38643			8.39335			8.37684			7.80975			8.33759
8.39521			8.40212			8.38561			7.81794			8.34636
8.40398			8.4109			8.39439			7.82613			8.35514
8.41275			8.41967			8.40316			7.83432			8.36391
8.42152			8.42844			8.41193			7.84251			8.37268
8.43029			8.43721			8.4207			7.8507			8.38145
8.43907			8.44598			8.42947			7.85889			8.39022
8.44784			8.45476			8.43825			7.86708			8.399
8.45661			8.46353			8.44702			7.87527			8.40777
8.46538			8.4723			8.45579			7.88346			8.41654
8.47415			8.48107			8.46456			7.89165			8.42531
8.48293			8.48984			8.47333			7.89984			8.43408
8.4917			8.49862			8.48211			7.90803			8.44286
8.50047			8.50739			8.49088			7.91622			8.45163
8.50924			8.51616			8.49965			7.92441			8.4604
8.51801			8.52493			8.50842			7.9326			8.46917
8.52679			8.5337			8.51719			7.94079			8.47794
8.53556			8.54248			8.52597			7.94898			8.48672
8.54433			8.55125			8.53474			7.95717			8.49549
8.5531			8.56002			8.54351			7.96536			8.50426
8.56187			8.56879			8.55228			7.97355			8.51303
8.57065			8.57756			8.56105			7.98174			8.5218
8.57942			8.58634			8.56983			7.98993			8.53058
8.58819			8.59511			8.5786			7.99812			8.53935
8.59696			8.60388			8.58737			8.00631			8.54812
8.60573			8.61265			8.59614			8.0145			8.55689
8.61451			8.62142			8.60491			8.02269			8.56566
8.62328			8.6302			8.61369			8.03088			8.57444
8.63205			8.63897			8.62246			8.03907			8.58321
8.64082			8.64774			8.63123			8.04726			8.59198
8.64959			8.65651			8.64			8.05545			8.60075
8.65837			8.66528			8.64877			8.06364			8.60952
8.66714			8.67406			8.65755			8.07183			8.6183
8.67591			8.68283			8.66632			8.08002			8.62707
8.68468			8.6916			8.67509			8.08821			8.63584
8.69345			8.70037			8.68386			8.0964			8.64461
8.70223			8.70914			8.69263			8.10459			8.65338
8.711			8.71792			8.70141			8.11278			8.66216
8.71977			8.72669			8.71018			8.12097			8.67093
8.72854			8.73546			8.71895			8.12916			8.6797
8.73731			8.74423			8.72772			8.13735			8.68847
8.74609			8.753			8.73649			8.14554			8.69724
8.75486			8.76178			8.74527			8.15373			8.70602
8.76363			8.77055			8.75404			8.16192			8.71479
8.7724			8.77932			8.76281			8.1701			8.72356
8.78117			8.78809			8.77158			8.17829			8.73233
8.78995			8.79686			8.78035			8.18648			8.7411
8.79872			8.80564			8.78913			8.19467			8.74988
8.80749			8.81441			8.7979			8.20286			8.75865
8.81626			8.82318			8.80667			8.21105			8.76742
8.82503			8.83195			8.81544			8.21924			8.77619
8.83381			8.84072			8.82421			8.22743			8.78496
8.84258			8.8495			8.83299			8.23562			8.79374
8.85135			8.85827			8.84176			8.24381			8.80251
8.86012			8.86704			8.85053			8.252			8.81128
8.86889			8.87581			8.8593			8.26019			8.82005
8.87767			8.88458			8.86807			8.26838			8.82882
8.88644			8.89336			8.87685			8.27657			8.8376
8.89521			8.90213			8.88562			8.28476			8.84637
8.90398			8.9109			8.89439			8.29295			8.85514
8.91275			8.91967			8.90316			8.30114			8.86391
8.92153			8.92844			8.91193			8.30933			8.87268
8.9303			8.93722			8.92071			8.31752			8.88146
8.93907			8.94599			8.92948			8.32571			8.89023
8.94784			8.95476			8.93825			8.3339			8.899
8.95661			8.96353			8.94702			8.34209			8.90777
8.96539			8.9723			8.95579			8.35028			8.91654
8.97416			8.98108			8.96457			8.35847			8.92532
8.98293			8.98985			8.97334			8.36666			8.93409
8.9917			8.99862			8.98211			8.37485			8.94286
9.00047			9.00739			8.99088			8.38304			8.95163
9.00925			9.01616			8.99965			8.39123			8.9604
9.01802			9.02494			9.00843			8.39942			8.96918
9.02679			9.03371			9.0172			8.40761			8.97795
9.03556			9.04248			9.02597			8.4158			8.98672
9.04433			9.05125			9.03474			8.42399			8.99549
9.05311			9.06002			9.04351			8.43218			9.00426
9.06188			9.0688			9.05229			8.44037			9.01304
9.07065			9.07757			9.06106			8.44856			9.02181
9.07942			9.08634			9.06983			8.45675			9.03058
9.08819			9.09511			9.0786			8.46494			9.03935
9.09697			9.10388			9.08737			8.47313			9.04812
9.10574			9.11266			9.09615			8.48132			9.0569
9.11451			9.12143			9.10492			8.48951			9.06567
9.12328			9.1302			9.11369			8.4977			9.07444
9.13205			9.13897			9.12246			8.50589			9.08321
9.14083			9.14774			9.13123			8.51408			9.09198
9.1496			9.15652			9.14001			8.52227			9.10076
9.15837			9.16529			9.14878			8.53046			9.10953
9.16714			9.17406			9.15755			8.53865			9.1183
9.17591			9.18283			9.16632			8.54683			9.12707
9.18469			9.1916			9.17509			8.55502			9.13584
9.19346			9.20038			9.18387			8.56321			9.14462
9.20223			9.20915			9.19264			8.5714			9.15339
9.211			9.21792			9.20141			8.57959			9.16216
9.21977			9.22669			9.21018			8.58778			9.17093
9.22855			9.23546			9.21895			8.59597			9.1797
9.23732			9.24424			9.22773			8.60416			9.18848
9.24609			9.25301			9.2365			8.61235			9.19725
9.25486			9.26178			9.24527			8.62054			9.20602
9.26363			9.27055			9.25404			8.62873			9.21479
9.27241			9.27932			9.26281			8.63692			9.22356
9.28118			9.2881			9.27159			8.64511			9.23234
9.28995			9.29687			9.28036			8.6533			9.24111
9.29872			9.30564			9.28913			8.66149			9.24988
9.30749			9.31441			9.2979			8.66968			9.25865
9.31627			9.32318			9.30667			8.67787			9.26742
9.32504			9.33196			9.31545			8.68606			9.2762
9.33381			9.34073			9.32422			8.69425			9.28497
9.34258			9.3495			9.33299			8.70244			9.29374
9.35135			9.35827			9.34176			8.71063			9.30251
9.36013			9.36704			9.35053			8.71882			9.31128
9.3689			9.37582			9.35931			8.72701			9.32006
9.37767			9.38459			9.36808			8.7352			9.32883
9.38644			9.39336			9.37685			8.74339			9.3376
9.39521			9.40213			9.38562			8.75158			9.34637
9.40399			9.4109			9.39439			8.75977			9.35514
9.41276			9.41968			9.40317			8.76796			9.36392
9.42153			9.42845			9.41194			8.77615			9.37269
9.4303			9.43722			9.42071			8.78434			9.38146
9.43907			9.44599			9.42948			8.79253			9.39023
9.44785			9.45476			9.43825			8.80072			9.399
9.45662			9.46354			9.44703			8.80891			9.40778
9.46539			9.47231			9.4558			8.8171			9.41655
9.47416			9.48108			9.46457			8.82529			9.42532
9.48293			9.48985			9.47334			8.83348			9.43409
9.49171			9.49862			9.48211			8.84167			9.44286
9.50048			9.5074			9.49089			8.84986			9.45164
9.50925			9.51617			9.49966			8.85805			9.46041
9.51802			9.52494			9.50843			8.86624			9.46918
9.52679			9.53371			9.5172			8.87443			9.47795
9.53557			9.54248			9.52597			8.88262			9.48672
9.54434			9.55126			9.53475			8.89081			9.4955
9.55311			9.56003			9.54352			8.899			9.50427
9.56188			9.5688			9.55229			8.90719			9.51304
9.57065			9.57757			9.56106			8.91538			9.52181
9.57943			9.58634			9.56983			8.92357			9.53058
9.5882			9.59512			9.57861			8.93175			9.53936
9.59697			9.60389			9.58738			8.93994			9.54813
9.60574			9.61266			9.59615			8.94813			9.5569
9.61451			9.62143			9.60492			8.95632			9.56567
9.62329			9.6302			9.61369			8.96451			9.57444
9.63206			9.63898			9.62247			8.9727			9.58322
9.64083			9.64775			9.63124			8.98089			9.59199
9.6496			9.65652			9.64001			8.98908			9.60076
9.65837			9.66529			9.64878			8.99727			9.60953
9.66715			9.67406			9.65755			9.00546			9.6183
9.67592			9.68284			9.66633			9.01365			9.62708
9.68469			9.69161			9.6751			9.02184			9.63585
9.69346			9.70038			9.68387			9.03003			9.64462
9.70223			9.70915			9.69264			9.03822			9.65339
9.71101			9.71792			9.70141			9.04641			9.66216
9.71978			9.7267			9.71019			9.0546			9.67094
9.72855			9.73547			9.71896			9.06279			9.67971
9.73732			9.74424			9.72773			9.07098			9.68848
9.74609			9.75301			9.7365			9.07917			9.69725
9.75487			9.76178			9.74527			9.08736			9.70602
9.76364			9.77056			9.75405			9.09555			9.7148
9.77241			9.77933			9.76282			9.10374			9.72357
9.78118			9.7881			9.77159			9.11193			9.73234
9.78995			9.79687			9.78036			9.12012			9.74111
9.79873			9.80564			9.78913			9.12831			9.74988
9.8075			9.81442			9.79791			9.1365			9.75866
9.81627			9.82319			9.80668			9.14469			9.76743
9.82504			9.83196			9.81545			9.15288			9.7762
9.83381			9.84073			9.82422			9.16107			9.78497
9.84259			9.8495			9.83299			9.16926			9.79374
9.85136			9.85828			9.84177			9.17745			9.80252
9.86013			9.86705			9.85054			9.18564			9.81129
9.8689			9.87582			9.85931			9.19383			9.82006
9.87767			9.88459			9.86808			9.20202			9.82883
9.88645			9.89336			9.87685			9.21021			9.8376
9.89522			9.90214			9.88563			9.2184			9.84638
9.90399			9.91091			9.8944			9.22659			9.85515
9.91276			9.91968			9.90317			9.23478			9.86392
9.92153			9.92845			9.91194			9.24297			9.87269
9.93031			9.93722			9.92071			9.25116			9.88146
9.93908			9.946			9.92949			9.25935			9.89024
9.94785			9.95477			9.93826			9.26754			9.89901
9.95662			9.96354			9.94703			9.27573			9.90778
9.96539			9.97231			9.9558			9.28392			9.91655
9.97417			9.98108			9.96457			9.29211			9.92532
9.98294			9.98986			9.97335			9.3003			9.9341
9.99171			9.99863			9.98212			9.30849			9.94287
10.0005			10.0074			9.99089			9.31667			9.95164
10.0093			10.0162			9.99966			9.32486			9.96041
10.018			10.0249			10.0084			9.33305			9.96918
10.0268			10.0337			10.0172			9.34124			9.97796
10.0356			10.0425			10.026			9.34943			9.98673
10.0443			10.0513			10.0347			9.35762			9.9955
10.0531			10.06			10.0435			9.36581			10.0043
10.0619			10.0688			10.0523			9.374			10.013
10.0707			10.0776			10.0611			9.38219			10.0218
10.0794			10.0863			10.0698			9.39038			10.0306
10.0882			10.0951			10.0786			9.39857			10.0394
10.097			10.1039			10.0874			9.40676			10.0481
10.1057			10.1127			10.0962			9.41495			10.0569
10.1145			10.1214			10.1049			9.42314			10.0657
10.1233			10.1302			10.1137			9.43133			10.0744
10.1321			10.139			10.1225			9.43952			10.0832
10.1408			10.1478			10.1312			9.44771			10.092
10.1496			10.1565			10.14			9.4559			10.1008
10.1584			10.1653			10.1488			9.46409			10.1095
10.1671			10.1741			10.1576			9.47228			10.1183
10.1759			10.1828			10.1663			9.48047			10.1271
10.1847			10.1916			10.1751			9.48866			10.1359
10.1935			10.2004			10.1839			9.49685			10.1446
10.2022			10.2092			10.1926			9.50504			10.1534
10.211			10.2179			10.2014			9.51323			10.1622
10.2198			10.2267			10.2102			9.52142			10.1709
10.2286			10.2355			10.219			9.52961			10.1797
10.2373			10.2442			10.2277			9.5378			10.1885
10.2461			10.253			10.2365			9.54599			10.1973
10.2549			10.2618			10.2453			9.55418			10.206
10.2636			10.2706			10.254			9.56237			10.2148
10.2724			10.2793			10.2628			9.57056			10.2236
10.2812			10.2881			10.2716			9.57875			10.2323
10.29			10.2969			10.2804			9.58694			10.2411
10.2987			10.3056			10.2891			9.59513			10.2499
10.3075			10.3144			10.2979			9.60332			10.2587
10.3163			10.3232			10.3067			9.61151			10.2674
10.325			10.332			10.3155			9.6197			10.2762
10.3338			10.3407			10.3242			9.62789			10.285
10.3426			10.3495			10.333			9.63608			10.2937
10.3514			10.3583			10.3418			9.64427			10.3025
10.3601			10.3671			10.3505			9.65246			10.3113
10.3689			10.3758			10.3593			9.66065			10.3201
10.3777			10.3846			10.3681			9.66884			10.3288
10.3864			10.3934			10.3769			9.67703			10.3376
10.3952			10.4021			10.3856			9.68522			10.3464
10.404			10.4109			10.3944			9.69341			10.3552
10.4128			10.4197			10.4032			9.70159			10.3639
10.4215			10.4285			10.4119			9.70978			10.3727
10.4303			10.4372			10.4207			9.71797			10.3815
10.4391			10.446			10.4295			9.72616			10.3902
10.4479			10.4548			10.4383			9.73435			10.399
10.4566			10.4635			10.447			9.74254			10.4078
10.4654			10.4723			10.4558			9.75073			10.4166
10.4742			10.4811			10.4646			9.75892			10.4253
10.4829			10.4899			10.4733			9.76711			10.4341
10.4917			10.4986			10.4821			9.7753			10.4429
10.5005			10.5074			10.4909			9.78349			10.4516
10.5093			10.5162			10.4997			9.79168			10.4604
10.518			10.5249			10.5084			9.79987			10.4692
10.5268			10.5337			10.5172			9.80806			10.478
10.5356			10.5425			10.526			9.81625			10.4867
10.5443			10.5513			10.5348			9.82444			10.4955
10.5531			10.56			10.5435			9.83263			10.5043
10.5619			10.5688			10.5523			9.84082			10.513
10.5707			10.5776			10.5611			9.84901			10.5218
10.5794			10.5864			10.5698			9.8572			10.5306
10.5882			10.5951			10.5786			9.86539			10.5394
10.597			10.6039			10.5874			9.87358			10.5481
10.6057			10.6127			10.5962			9.88177			10.5569
10.6145			10.6214			10.6049			9.88996			10.5657
10.6233			10.6302			10.6137			9.89815			10.5745
10.6321			10.639			10.6225			9.90634			10.5832
10.6408			10.6478			10.6312			9.91453			10.592
10.6496			10.6565			10.64			9.92272			10.6008
10.6584			10.6653			10.6488			9.93091			10.6095
10.6672			10.6741			10.6576			9.9391			10.6183
10.6759			10.6828			10.6663			9.94729			10.6271
10.6847			10.6916			10.6751			9.95548			10.6359
10.6935			10.7004			10.6839			9.96367			10.6446
10.7022			10.7092			10.6926			9.97186			10.6534
10.711			10.7179			10.7014			9.98005			10.6622
10.7198			10.7267			10.7102			9.98824			10.6709
10.7286			10.7355			10.719			9.99643			10.6797
10.7373			10.7442			10.7277			10.0046			10.6885
10.7461			10.753			10.7365			10.0128			10.6973
10.7549			10.7618			10.7453			10.021			10.706
10.7636			10.7706			10.7541			10.0292			10.7148
10.7724			10.7793			10.7628			10.0374			10.7236
10.7812			10.7881			10.7716			10.0456			10.7323
10.79			10.7969			10.7804			10.0538			10.7411
10.7987			10.8057			10.7891			10.0619			10.7499
10.8075			10.8144			10.7979			10.0701			10.7587
10.8163			10.8232			10.8067			10.0783			10.7674
10.825			10.832			10.8155			10.0865			10.7762
10.8338			10.8407			10.8242			10.0947			10.785
10.8426			10.8495			10.833			10.1029			10.7938
10.8514			10.8583			10.8418			10.1111			10.8025
10.8601			10.8671			10.8505			10.1193			10.8113
10.8689			10.8758			10.8593			10.1275			10.8201
10.8777			10.8846			10.8681			10.1357			10.8288
10.8865			10.8934			10.8769			10.1438			10.8376
10.8952			10.9021			10.8856			10.152			10.8464
10.904			10.9109			10.8944			10.1602			10.8552
10.9128			10.9197			10.9032			10.1684			10.8639
10.9215			10.9285			10.9119			10.1766			10.8727
10.9303			10.9372			10.9207			10.1848			10.8815
10.9391			10.946			10.9295			10.193			10.8902
10.9479			10.9548			10.9383			10.2012			10.899
10.9566			10.9635			10.947			10.2094			10.9078
10.9654			10.9723			10.9558			10.2176			10.9166
10.9742			10.9811			10.9646			10.2257			10.9253
10.9829			10.9899			10.9734			10.2339			10.9341
10.9917			10.9986			10.9821			10.2421			10.9429
11.0005			11.0074			10.9909			10.2503			10.9516
11.0093			11.0162			10.9997			10.2585			10.9604
11.018			11.025			11.0084			10.2667			10.9692
11.0268			11.0337			11.0172			10.2749			10.978
11.0356			11.0425			11.026			10.2831			10.9867
11.0443			11.0513			11.0348			10.2913			10.9955
11.0531			11.06			11.0435			10.2994			11.0043
11.0619			11.0688			11.0523			10.3076			11.0131
11.0707			11.0776			11.0611			10.3158			11.0218
11.0794			11.0864			11.0698			10.324			11.0306
11.0882			11.0951			11.0786			10.3322			11.0394
11.097			11.1039			11.0874			10.3404			11.0481
11.1058			11.1127			11.0962			10.3486			11.0569
11.1145			11.1214			11.1049			10.3568			11.0657
11.1233			11.1302			11.1137			10.365			11.0745
11.1321			11.139			11.1225			10.3732			11.0832
11.1408			11.1478			11.1312			10.3813			11.092
11.1496			11.1565			11.14			10.3895			11.1008
11.1584			11.1653			11.1488			10.3977			11.1095
11.1672			11.1741			11.1576			10.4059			11.1183
11.1759			11.1828			11.1663			10.4141			11.1271
11.1847			11.1916			11.1751			10.4223			11.1359
11.1935			11.2004			11.1839			10.4305			11.1446
11.2022			11.2092			11.1927			10.4387			11.1534
11.211			11.2179			11.2014			10.4469			11.1622
11.2198			11.2267			11.2102			10.4551			11.1709
11.2286			11.2355			11.219			10.4632			11.1797
11.2373			11.2443			11.2277			10.4714			11.1885
11.2461			11.253			11.2365			10.4796			11.1973
11.2549			11.2618			11.2453			10.4878			11.206
11.2636			11.2706			11.2541			10.496			11.2148
11.2724			11.2793			11.2628			10.5042			11.2236
11.2812			11.2881			11.2716			10.5124			11.2324
11.29			11.2969			11.2804			10.5206			11.2411
11.2987			11.3057			11.2891			10.5288			11.2499
11.3075			11.3144			11.2979			10.537			11.2587
11.3163			11.3232			11.3067			10.5451			11.2674
11.3251			11.332			11.3155			10.5533			11.2762
11.3338			11.3407			11.3242			10.5615			11.285
11.3426			11.3495			11.333			10.5697			11.2938
11.3514			11.3583			11.3418			10.5779			11.3025
11.3601			11.3671			11.3506			10.5861			11.3113
11.3689			11.3758			11.3593			10.5943			11.3201
11.3777			11.3846			11.3681			10.6025			11.3288
11.3865			11.3934			11.3769			10.6107			11.3376
11.3952			11.4021			11.3856			10.6189			11.3464
11.404			11.4109			11.3944			10.627			11.3552
11.4128			11.4197			11.4032			10.6352			11.3639
11.4215			11.4285			11.412			10.6434			11.3727
11.4303			11.4372			11.4207			10.6516			11.3815
11.4391			11.446			11.4295			10.6598			11.3902
11.4479			11.4548			11.4383			10.668			11.399
11.4566			11.4636			11.447			10.6762			11.4078
11.4654			11.4723			11.4558			10.6844			11.4166
11.4742			11.4811			11.4646			10.6926			11.4253
11.4829			11.4899			11.4734			10.7007			11.4341
11.4917			11.4986			11.4821			10.7089			11.4429
11.5005			11.5074			11.4909			10.7171			11.4517
11.5093			11.5162			11.4997			10.7253			11.4604
11.518			11.525			11.5084			10.7335			11.4692
11.5268			11.5337			11.5172			10.7417			11.478
11.5356			11.5425			11.526			10.7499			11.4867
11.5444			11.5513			11.5348			10.7581			11.4955
11.5531			11.56			11.5435			10.7663			11.5043
11.5619			11.5688			11.5523			10.7745			11.5131
11.5707			11.5776			11.5611			10.7826			11.5218
11.5794			11.5864			11.5699			10.7908			11.5306
11.5882			11.5951			11.5786			10.799			11.5394
11.597			11.6039			11.5874			10.8072			11.5481
11.6058			11.6127			11.5962			10.8154			11.5569
11.6145			11.6214			11.6049			10.8236			11.5657
11.6233			11.6302			11.6137			10.8318			11.5745
11.6321			11.639			11.6225			10.84			11.5832
11.6408			11.6478			11.6313			10.8482			11.592
11.6496			11.6565			11.64			10.8564			11.6008
11.6584			11.6653			11.6488			10.8645			11.6095
11.6672			11.6741			11.6576			10.8727			11.6183
11.6759			11.6829			11.6663			10.8809			11.6271
11.6847			11.6916			11.6751			10.8891			11.6359
11.6935			11.7004			11.6839			10.8973			11.6446
11.7023			11.7092			11.6927			10.9055			11.6534
11.711			11.7179			11.7014			10.9137			11.6622
11.7198			11.7267			11.7102			10.9219			11.671
11.7286			11.7355			11.719			10.9301			11.6797
11.7373			11.7443			11.7277			10.9383			11.6885
11.7461			11.753			11.7365			10.9464			11.6973
11.7549			11.7618			11.7453			10.9546			11.706
11.7637			11.7706			11.7541			10.9628			11.7148
11.7724			11.7793			11.7628			10.971			11.7236
11.7812			11.7881			11.7716			10.9792			11.7324
11.79			11.7969			11.7804			10.9874			11.7411
11.7987			11.8057			11.7892			10.9956			11.7499
11.8075			11.8144			11.7979			11.0038			11.7587
11.8163			11.8232			11.8067			11.012			11.7674
11.8251			11.832			11.8155			11.0202			11.7762
11.8338			11.8407			11.8242			11.0283			11.785
11.8426			11.8495			11.833			11.0365			11.7938
11.8514			11.8583			11.8418			11.0447			11.8025
11.8601			11.8671			11.8506			11.0529			11.8113
11.8689			11.8758			11.8593			11.0611			11.8201
11.8777			11.8846			11.8681			11.0693			11.8288
11.8865			11.8934			11.8769			11.0775			11.8376
11.8952			11.9022			11.8856			11.0857			11.8464
11.904			11.9109			11.8944			11.0939			11.8552
11.9128			11.9197			11.9032			11.102			11.8639
11.9216			11.9285			11.912			11.1102			11.8727
11.9303			11.9372			11.9207			11.1184			11.8815
11.9391			11.946			11.9295			11.1266			11.8903
11.9479			11.9548			11.9383			11.1348			11.899
11.9566			11.9636			11.947			11.143			11.9078
11.9654			11.9723			11.9558			11.1512			11.9166
11.9742			11.9811			11.9646			11.1594			11.9253
11.983			11.9899			11.9734			11.1676			11.9341
11.9917			11.9986			11.9821			11.1758			11.9429
12.0005			12.0074			11.9909			11.1839			11.9517
12.0093			12.0162			11.9997			11.1921			11.9604
12.018			12.025			12.0085			11.2003			11.9692
12.0268			12.0337			12.0172			11.2085			11.978
12.0356			12.0425			12.026			11.2167			11.9867
12.0444			12.0513			12.0348			11.2249			11.9955
12.0531			12.06			12.0435			11.2331			12.0043
12.0619			12.0688			12.0523			11.2413			12.0131
12.0707			12.0776			12.0611			11.2495			12.0218
12.0794			12.0864			12.0699			11.2577			12.0306
12.0882			12.0951			12.0786			11.2658			12.0394
12.097			12.1039			12.0874			11.274			12.0481
12.1058			12.1127			12.0962			11.2822			12.0569
12.1145			12.1215			12.1049			11.2904			12.0657
12.1233			12.1302			12.1137			11.2986			12.0745
12.1321			12.139			12.1225			11.3068			12.0832
12.1409			12.1478			12.1313			11.315			12.092
12.1496			12.1565			12.14			11.3232			12.1008
12.1584			12.1653			12.1488			11.3314			12.1096
12.1672			12.1741			12.1576			11.3396			12.1183
12.1759			12.1829			12.1663			11.3477			12.1271
12.1847			12.1916			12.1751			11.3559			12.1359
12.1935			12.2004			12.1839			11.3641			12.1446
12.2023			12.2092			12.1927			11.3723			12.1534
12.211			12.2179			12.2014			11.3805			12.1622
12.2198			12.2267			12.2102			11.3887			12.171
12.2286			12.2355			12.219			11.3969			12.1797
12.2373			12.2443			12.2278			11.4051			12.1885
12.2461			12.253			12.2365			11.4133			12.1973
12.2549			12.2618			12.2453			11.4215			12.206
12.2637			12.2706			12.2541			11.4296			12.2148
12.2724			12.2793			12.2628			11.4378			12.2236
12.2812			12.2881			12.2716			11.446			12.2324
12.29			12.2969			12.2804			11.4542			12.2411
12.2987			12.3057			12.2892			11.4624			12.2499
12.3075			12.3144			12.2979			11.4706			12.2587
12.3163			12.3232			12.3067			11.4788			12.2674
12.3251			12.332			12.3155			11.487			12.2762
12.3338			12.3408			12.3242			11.4952			12.285
12.3426			12.3495			12.333			11.5033			12.2938
12.3514			12.3583			12.3418			11.5115			12.3025
12.3602			12.3671			12.3506			11.5197			12.3113
12.3689			12.3758			12.3593			11.5279			12.3201
12.3777			12.3846			12.3681			11.5361			12.3289
12.3865			12.3934			12.3769			11.5443			12.3376
12.3952			12.4022			12.3856			11.5525			12.3464
12.404			12.4109			12.3944			11.5607			12.3552
12.4128			12.4197			12.4032			11.5689			12.3639
12.4216			12.4285			12.412			11.5771			12.3727
12.4303			12.4372			12.4207			11.5852			12.3815
12.4391			12.446			12.4295			11.5934			12.3903
12.4479			12.4548			12.4383			11.6016			12.399
12.4566			12.4636			12.4471			11.6098			12.4078
12.4654			12.4723			12.4558			11.618			12.4166
12.4742			12.4811			12.4646			11.6262			12.4253
12.483			12.4899			12.4734			11.6344			12.4341
12.4917			12.4986			12.4821			11.6426			12.4429
12.5005			12.5074			12.4909			11.6508			12.4517
12.5093			12.5162			12.4997			11.659			12.4604
12.518			12.525			12.5085			11.6671			12.4692
12.5268			12.5337			12.5172			11.6753			12.478
12.5356			12.5425			12.526			11.6835			12.4867
12.5444			12.5513			12.5348			11.6917			12.4955
12.5531			12.5601			12.5435			11.6999			12.5043
12.5619			12.5688			12.5523			11.7081			12.5131
12.5707			12.5776			12.5611			11.7163			12.5218
12.5795			12.5864			12.5699			11.7245			12.5306
12.5882			12.5951			12.5786			11.7327			12.5394
12.597			12.6039			12.5874			11.7409			12.5482
12.6058			12.6127			12.5962			11.749			12.5569
12.6145			12.6215			12.6049			11.7572			12.5657
12.6233			12.6302			12.6137			11.7654			12.5745
12.6321			12.639			12.6225			11.7736			12.5832
12.6409			12.6478			12.6313			11.7818			12.592
12.6496			12.6565			12.64			11.79			12.6008
12.6584			12.6653			12.6488			11.7982			12.6096
12.6672			12.6741			12.6576			11.8064			12.6183
12.6759			12.6829			12.6664			11.8146			12.6271
12.6847			12.6916			12.6751			11.8227			12.6359
12.6935			12.7004			12.6839			11.8309			12.6446
12.7023			12.7092			12.6927			11.8391			12.6534
12.711			12.7179			12.7014			11.8473			12.6622
12.7198			12.7267			12.7102			11.8555			12.671
12.7286			12.7355			12.719			11.8637			12.6797
12.7373			12.7443			12.7278			11.8719			12.6885
12.7461			12.753			12.7365			11.8801			12.6973
12.7549			12.7618			12.7453			11.8883			12.706
12.7637			12.7706			12.7541			11.8965			12.7148
12.7724			12.7794			12.7628			11.9046			12.7236
12.7812			12.7881			12.7716			11.9128			12.7324
12.79			12.7969			12.7804			11.921			12.7411
12.7988			12.8057			12.7892			11.9292			12.7499
12.8075			12.8144			12.7979			11.9374			12.7587
12.8163			12.8232			12.8067			11.9456			12.7675
12.8251			12.832			12.8155			11.9538			12.7762
12.8338			12.8408			12.8242			11.962			12.785
12.8426			12.8495			12.833			11.9702			12.7938
12.8514			12.8583			12.8418			11.9784			12.8025
12.8602			12.8671			12.8506			11.9865			12.8113
12.8689			12.8758			12.8593			11.9947			12.8201
12.8777			12.8846			12.8681			12.0029			12.8289
12.8865			12.8934			12.8769			12.0111			12.8376
12.8952			12.9022			12.8857			12.0193			12.8464
12.904			12.9109			12.8944			12.0275			12.8552
12.9128			12.9197			12.9032			12.0357			12.8639
12.9216			12.9285			12.912			12.0439			12.8727
12.9303			12.9372			12.9207			12.0521			12.8815
12.9391			12.946			12.9295			12.0603			12.8903
12.9479			12.9548			12.9383			12.0684			12.899
12.9566			12.9636			12.9471			12.0766			12.9078
12.9654			12.9723			12.9558			12.0848			12.9166
12.9742			12.9811			12.9646			12.093			12.9253
12.983			12.9899			12.9734			12.1012			12.9341
12.9917			12.9987			12.9821			12.1094			12.9429
13.0005			13.0074			12.9909			12.1176			12.9517
13.0093			13.0162			12.9997			12.1258			12.9604
13.0181			13.025			13.0085			12.134			12.9692
13.0268			13.0337			13.0172			12.1422			12.978
13.0356			13.0425			13.026			12.1503			12.9868
13.0444			13.0513			13.0348			12.1585			12.9955
13.0531			13.0601			13.0435			12.1667			13.0043
13.0619			13.0688			13.0523			12.1749			13.0131
13.0707			13.0776			13.0611			12.1831			13.0218
13.0795			13.0864			13.0699			12.1913			13.0306
13.0882			13.0951			13.0786			12.1995			13.0394
13.097			13.1039			13.0874			12.2077			13.0482
13.1058			13.1127			13.0962			12.2159			13.0569
13.1145			13.1215			13.105			12.224			13.0657
13.1233			13.1302			13.1137			12.2322			13.0745
13.1321			13.139			13.1225			12.2404			13.0832
13.1409			13.1478			13.1313			12.2486			13.092
13.1496			13.1565			13.14			12.2568			13.1008
13.1584			13.1653			13.1488			12.265			13.1096
13.1672			13.1741			13.1576			12.2732			13.1183
13.1759			13.1829			13.1664			12.2814			13.1271
13.1847			13.1916			13.1751			12.2896			13.1359
13.1935			13.2004			13.1839			12.2978			13.1446
13.2023			13.2092			13.1927			12.3059			13.1534
13.211			13.218			13.2014			12.3141			13.1622
13.2198			13.2267			13.2102			12.3223			13.171
13.2286			13.2355			13.219			12.3305			13.1797
13.2374			13.2443			13.2278			12.3387			13.1885
13.2461			13.253			13.2365			12.3469			13.1973
13.2549			13.2618			13.2453			12.3551			13.2061
13.2637			13.2706			13.2541			12.3633			13.2148
13.2724			13.2794			13.2628			12.3715			13.2236
13.2812			13.2881			13.2716			12.3797			13.2324
13.29			13.2969			13.2804			12.3878			13.2411
13.2988			13.3057			13.2892			12.396			13.2499
13.3075			13.3144			13.2979			12.4042			13.2587
13.3163			13.3232			13.3067			12.4124			13.2675
13.3251			13.332			13.3155			12.4206			13.2762
13.3338			13.3408			13.3243			12.4288			13.285
13.3426			13.3495			13.333			12.437			13.2938
13.3514			13.3583			13.3418			12.4452			13.3025
13.3602			13.3671			13.3506			12.4534			13.3113
13.3689			13.3758			13.3593			12.4616			13.3201
13.3777			13.3846			13.3681			12.4697			13.3289
13.3865			13.3934			13.3769			12.4779			13.3376
13.3952			13.4022			13.3857			12.4861			13.3464
13.404			13.4109			13.3944			12.4943			13.3552
13.4128			13.4197			13.4032			12.5025			13.3639
13.4216			13.4285			13.412			12.5107			13.3727
13.4303			13.4373			13.4207			12.5189			13.3815
13.4391			13.446			13.4295			12.5271			13.3903
13.4479			13.4548			13.4383			12.5353			13.399
13.4567			13.4636			13.4471			12.5435			13.4078
13.4654			13.4723			13.4558			12.5516			13.4166
13.4742			13.4811			13.4646			12.5598			13.4254
13.483			13.4899			13.4734			12.568			13.4341
13.4917			13.4987			13.4821			12.5762			13.4429
13.5005			13.5074			13.4909			12.5844			13.4517
13.5093			13.5162			13.4997			12.5926			13.4604
13.5181			13.525			13.5085			12.6008			13.4692
13.5268			13.5337			13.5172			12.609			13.478
13.5356			13.5425			13.526			12.6172			13.4868
13.5444			13.5513			13.5348			12.6253			13.4955
13.5531			13.5601			13.5436			12.6335			13.5043
13.5619			13.5688			13.5523			12.6417			13.5131
13.5707			13.5776			13.5611			12.6499			13.5218
13.5795			13.5864			13.5699			12.6581			13.5306
13.5882			13.5951			13.5786			12.6663			13.5394
13.597			13.6039			13.5874			12.6745			13.5482
13.6058			13.6127			13.5962			12.6827			13.5569
13.6145			13.6215			13.605			12.6909			13.5657
13.6233			13.6302			13.6137			12.6991			13.5745
13.6321			13.639			13.6225			12.7072			13.5832
13.6409			13.6478			13.6313			12.7154			13.592
13.6496			13.6566			13.64			12.7236			13.6008
13.6584			13.6653			13.6488			12.7318			13.6096
13.6672			13.6741			13.6576			12.74			13.6183
13.676			13.6829			13.6664			12.7482			13.6271
13.6847			13.6916			13.6751			12.7564			13.6359
13.6935			13.7004			13.6839			12.7646			13.6447
13.7023			13.7092			13.6927			12.7728			13.6534
13.711			13.718			13.7014			12.781			13.6622
13.7198			13.7267			13.7102			12.7891			13.671
13.7286			13.7355			13.719			12.7973			13.6797
13.7374			13.7443			13.7278			12.8055			13.6885
13.7461			13.753			13.7365			12.8137			13.6973
13.7549			13.7618			13.7453			12.8219			13.7061
13.7637			13.7706			13.7541			12.8301			13.7148
13.7724			13.7794			13.7629			12.8383			13.7236
13.7812			13.7881			13.7716			12.8465			13.7324
13.79			13.7969			13.7804			12.8547			13.7411
13.7988			13.8057			13.7892			12.8629			13.7499
13.8075			13.8144			13.7979			12.871			13.7587
13.8163			13.8232			13.8067			12.8792			13.7675
13.8251			13.832			13.8155			12.8874			13.7762
13.8338			13.8408			13.8243			12.8956			13.785
13.8426			13.8495			13.833			12.9038			13.7938
13.8514			13.8583			13.8418			12.912			13.8025
13.8602			13.8671			13.8506			12.9202			13.8113
13.8689			13.8759			13.8593			12.9284			13.8201
13.8777			13.8846			13.8681			12.9366			13.8289
13.8865			13.8934			13.8769			12.9448			13.8376
13.8953			13.9022			13.8857			12.9529			13.8464
13.904			13.9109			13.8944			12.9611			13.8552
13.9128			13.9197			13.9032			12.9693			13.864
13.9216			13.9285			13.912			12.9775			13.8727
13.9303			13.9373			13.9207			12.9857			13.8815
13.9391			13.946			13.9295			12.9939			13.8903
13.9479			13.9548			13.9383			13.0021			13.899
13.9567			13.9636			13.9471			13.0103			13.9078
13.9654			13.9723			13.9558			13.0185			13.9166
13.9742			13.9811			13.9646			13.0266			13.9254
13.983			13.9899			13.9734			13.0348			13.9341
13.9917			13.9987			13.9822			13.043			13.9429
14.0005			14.0074			13.9909			13.0512			13.9517
14.0093			14.0162			13.9997			13.0594			13.9604
14.0181			14.025			14.0085			13.0676			13.9692
14.0268			14.0337			14.0172			13.0758			13.978
14.0356			14.0425			14.026			13.084			13.9868
14.0444			14.0513			14.0348			13.0922			13.9955
14.0531			14.0601			14.0436			13.1004			14.0043
14.0619			14.0688			14.0523			13.1085			14.0131
14.0707			14.0776			14.0611			13.1167			14.0218
14.0795			14.0864			14.0699			13.1249			14.0306
14.0882			14.0952			14.0786			13.1331			14.0394
14.097			14.1039			14.0874			13.1413			14.0482
14.1058			14.1127			14.0962			13.1495			14.0569
14.1146			14.1215			14.105			13.1577			14.0657
14.1233			14.1302			14.1137			13.1659			14.0745
14.1321			14.139			14.1225			13.1741			14.0832
14.1409			14.1478			14.1313			13.1823			14.092
14.1496			14.1566			14.14			13.1904			14.1008
14.1584			14.1653			14.1488			13.1986			14.1096
14.1672			14.1741			14.1576			13.2068			14.1183
14.176			14.1829			14.1664			13.215			14.1271
14.1847			14.1916			14.1751			13.2232			14.1359
14.1935			14.2004			14.1839			13.2314			14.1447
14.2023			14.2092			14.1927			13.2396			14.1534
14.211			14.218			14.2015			13.2478			14.1622
14.2198			14.2267			14.2102			13.256			14.171
14.2286			14.2355			14.219			13.2642			14.1797
14.2374			14.2443			14.2278			13.2723			14.1885
14.2461			14.2531			14.2365			13.2805			14.1973
14.2549			14.2618			14.2453			13.2887			14.2061
14.2637			14.2706			14.2541			13.2969			14.2148
14.2724			14.2794			14.2629			13.3051			14.2236
14.2812			14.2881			14.2716			13.3133			14.2324
14.29			14.2969			14.2804			13.3215			14.2411
14.2988			14.3057			14.2892			13.3297			14.2499
14.3075			14.3145			14.2979			13.3379			14.2587
14.3163			14.3232			14.3067			13.346			14.2675
14.3251			14.332			14.3155			13.3542			14.2762
14.3339			14.3408			14.3243			13.3624			14.285
14.3426			14.3495			14.333			13.3706			14.2938
14.3514			14.3583			14.3418			13.3788			14.3025
14.3602			14.3671			14.3506			13.387			14.3113
14.3689			14.3759			14.3593			13.3952			14.3201
14.3777			14.3846			14.3681			13.4034			14.3289
14.3865			14.3934			14.3769			13.4116			14.3376
14.3953			14.4022			14.3857			13.4198			14.3464
14.404			14.4109			14.3944			13.4279			14.3552
14.4128			14.4197			14.4032			13.4361			14.364
14.4216			14.4285			14.412			13.4443			14.3727
14.4303			14.4373			14.4208			13.4525			14.3815
14.4391			14.446			14.4295			13.4607			14.3903
14.4479			14.4548			14.4383			13.4689			14.399
14.4567			14.4636			14.4471			13.4771			14.4078
14.4654			14.4724			14.4558			13.4853			14.4166
14.4742			14.4811			14.4646			13.4935			14.4254
14.483			14.4899			14.4734			13.5017			14.4341
14.4917			14.4987			14.4822			13.5098			14.4429
14.5005			14.5074			14.4909			13.518			14.4517
14.5093			14.5162			14.4997			13.5262			14.4604
14.5181			14.525			14.5085			13.5344			14.4692
14.5268			14.5338			14.5172			13.5426			14.478
14.5356			14.5425			14.526			13.5508			14.4868
14.5444			14.5513			14.5348			13.559			14.4955
14.5532			14.5601			14.5436			13.5672			14.5043
14.5619			14.5688			14.5523			13.5754			14.5131
14.5707			14.5776			14.5611			13.5836			14.5218
14.5795			14.5864			14.5699			13.5917			14.5306
14.5882			14.5952			14.5786			13.5999			14.5394
14.597			14.6039			14.5874			13.6081			14.5482
14.6058			14.6127			14.5962			13.6163			14.5569
14.6146			14.6215			14.605			13.6245			14.5657
14.6233			14.6302			14.6137			13.6327			14.5745
14.6321			14.639			14.6225			13.6409			14.5833
14.6409			14.6478			14.6313			13.6491			14.592
14.6496			14.6566			14.6401			13.6573			14.6008
14.6584			14.6653			14.6488			13.6655			14.6096
14.6672			14.6741			14.6576			13.6736			14.6183
14.676			14.6829			14.6664			13.6818			14.6271
14.6847			14.6917			14.6751			13.69			14.6359
14.6935			14.7004			14.6839			13.6982			14.6447
14.7023			14.7092			14.6927			13.7064			14.6534
14.711			14.718			14.7015			13.7146			14.6622
14.7198			14.7267			14.7102			13.7228			14.671
14.7286			14.7355			14.719			13.731			14.6797
14.7374			14.7443			14.7278			13.7392			14.6885
14.7461			14.7531			14.7365			13.7473			14.6973
14.7549			14.7618			14.7453			13.7555			14.7061
14.7637			14.7706			14.7541			13.7637			14.7148
14.7725			14.7794			14.7629			13.7719			14.7236
14.7812			14.7881			14.7716			13.7801			14.7324
14.79			14.7969			14.7804			13.7883			14.7411
14.7988			14.8057			14.7892			13.7965			14.7499
14.8075			14.8145			14.7979			13.8047			14.7587
14.8163			14.8232			14.8067			13.8129			14.7675
14.8251			14.832			14.8155			13.8211			14.7762
14.8339			14.8408			14.8243			13.8292			14.785
14.8426			14.8495			14.833			13.8374			14.7938
14.8514			14.8583			14.8418			13.8456			14.8026
14.8602			14.8671			14.8506			13.8538			14.8113
14.8689			14.8759			14.8594			13.862			14.8201
14.8777			14.8846			14.8681			13.8702			14.8289
14.8865			14.8934			14.8769			13.8784			14.8376
14.8953			14.9022			14.8857			13.8866			14.8464
14.904			14.911			14.8944			13.8948			14.8552
14.9128			14.9197			14.9032			13.903			14.864
14.9216			14.9285			14.912			13.9111			14.8727
14.9303			14.9373			14.9208			13.9193			14.8815
14.9391			14.946			14.9295			13.9275			14.8903
14.9479			14.9548			14.9383			13.9357			14.899
14.9567			14.9636			14.9471			13.9439			14.9078
14.9654			14.9724			14.9558			13.9521			14.9166
14.9742			14.9811			14.9646			13.9603			14.9254
14.983			14.9899			14.9734			13.9685			14.9341
14.9918			14.9987			14.9822			13.9767			14.9429
15.0005			15.0074			14.9909			13.9849			14.9517
15.0093			15.0162			14.9997			13.993			14.9604
15.0181			15.025			15.0085			14.0012			14.9692
15.0268			15.0338			15.0172			14.0094			14.978
15.0356			15.0425			15.026			14.0176			14.9868
15.0444			15.0513			15.0348			14.0258			14.9955
15.0532			15.0601			15.0436			14.034			15.0043
15.0619			15.0688			15.0523			14.0422			15.0131
15.0707			15.0776			15.0611			14.0504			15.0219
15.0795			15.0864			15.0699			14.0586			15.0306
15.0882			15.0952			15.0787			14.0668			15.0394
15.097			15.1039			15.0874			14.0749			15.0482
15.1058			15.1127			15.0962			14.0831			15.0569
15.1146			15.1215			15.105			14.0913			15.0657
15.1233			15.1303			15.1137			14.0995			15.0745
15.1321			15.139			15.1225			14.1077			15.0833
15.1409			15.1478			15.1313			14.1159			15.092
15.1496			15.1566			15.1401			14.1241			15.1008
15.1584			15.1653			15.1488			14.1323			15.1096
15.1672			15.1741			15.1576			14.1405			15.1183
15.176			15.1829			15.1664			14.1486			15.1271
15.1847			15.1917			15.1751			14.1568			15.1359
15.1935			15.2004			15.1839			14.165			15.1447
15.2023			15.2092			15.1927			14.1732			15.1534
15.2111			15.218			15.2015			14.1814			15.1622
15.2198			15.2267			15.2102			14.1896			15.171
15.2286			15.2355			15.219			14.1978			15.1797
15.2374			15.2443			15.2278			14.206			15.1885
15.2461			15.2531			15.2365			14.2142			15.1973
15.2549			15.2618			15.2453			14.2224			15.2061
15.2637			15.2706			15.2541			14.2305			15.2148
15.2725			15.2794			15.2629			14.2387			15.2236
15.2812			15.2881			15.2716			14.2469			15.2324
15.29			15.2969			15.2804			14.2551			15.2412
15.2988			15.3057			15.2892			14.2633			15.2499
15.3075			15.3145			15.298			14.2715			15.2587
15.3163			15.3232			15.3067			14.2797			15.2675
15.3251			15.332			15.3155			14.2879			15.2762
15.3339			15.3408			15.3243			14.2961			15.285
15.3426			15.3496			15.333			14.3043			15.2938
15.3514			15.3583			15.3418			14.3124			15.3026
15.3602			15.3671			15.3506			14.3206			15.3113
15.3689			15.3759			15.3594			14.3288			15.3201
15.3777			15.3846			15.3681			14.337			15.3289
15.3865			15.3934			15.3769			14.3452			15.3376
15.3953			15.4022			15.3857			14.3534			15.3464
15.404			15.411			15.3944			14.3616			15.3552
15.4128			15.4197			15.4032			14.3698			15.364
15.4216			15.4285			15.412			14.378			15.3727
15.4304			15.4373			15.4208			14.3862			15.3815
15.4391			15.446			15.4295			14.3943			15.3903
15.4479			15.4548			15.4383			14.4025			15.399
15.4567			15.4636			15.4471			14.4107			15.4078
15.4654			15.4724			15.4558			14.4189			15.4166
15.4742			15.4811			15.4646			14.4271			15.4254
15.483			15.4899			15.4734			14.4353			15.4341
15.4918			15.4987			15.4822			14.4435			15.4429
15.5005			15.5074			15.4909			14.4517			15.4517
15.5093			15.5162			15.4997			14.4599			15.4605
15.5181			15.525			15.5085			14.4681			15.4692
15.5268			15.5338			15.5173			14.4762			15.478
15.5356			15.5425			15.526			14.4844			15.4868
15.5444			15.5513			15.5348			14.4926			15.4955
15.5532			15.5601			15.5436			14.5008			15.5043
15.5619			15.5689			15.5523			14.509			15.5131
15.5707			15.5776			15.5611			14.5172			15.5219
15.5795			15.5864			15.5699			14.5254			15.5306
15.5882			15.5952			15.5787			14.5336			15.5394
15.597			15.6039			15.5874			14.5418			15.5482
15.6058			15.6127			15.5962			14.5499			15.5569
15.6146			15.6215			15.605			14.5581			15.5657
15.6233			15.6303			15.6137			14.5663			15.5745
15.6321			15.639			15.6225			14.5745			15.5833
15.6409			15.6478			15.6313			14.5827			15.592
15.6497			15.6566			15.6401			14.5909			15.6008
15.6584			15.6653			15.6488			14.5991			15.6096
15.6672			15.6741			15.6576			14.6073			15.6183
15.676			15.6829			15.6664			14.6155			15.6271
15.6847			15.6917			15.6751			14.6237			15.6359
15.6935			15.7004			15.6839			14.6318			15.6447
15.7023			15.7092			15.6927			14.64			15.6534
15.7111			15.718			15.7015			14.6482			15.6622
15.7198			15.7267			15.7102			14.6564			15.671
15.7286			15.7355			15.719			14.6646			15.6798
15.7374			15.7443			15.7278			14.6728			15.6885
15.7461			15.7531			15.7366			14.681			15.6973
15.7549			15.7618			15.7453			14.6892			15.7061
15.7637			15.7706			15.7541			14.6974			15.7148
15.7725			15.7794			15.7629			14.7056			15.7236
15.7812			15.7882			15.7716			14.7137			15.7324
15.79			15.7969			15.7804			14.7219			15.7412
15.7988			15.8057			15.7892			14.7301			15.7499
15.8075			15.8145			15.798			14.7383			15.7587
15.8163			15.8232			15.8067			14.7465			15.7675
15.8251			15.832			15.8155			14.7547			15.7762
15.8339			15.8408			15.8243			14.7629			15.785
15.8426			15.8496			15.833			14.7711			15.7938
15.8514			15.8583			15.8418			14.7793			15.8026
15.8602			15.8671			15.8506			14.7875			15.8113
15.869			15.8759			15.8594			14.7956			15.8201
15.8777			15.8846			15.8681			14.8038			15.8289
15.8865			15.8934			15.8769			14.812			15.8376
15.8953			15.9022			15.8857			14.8202			15.8464
15.904			15.911			15.8944			14.8284			15.8552
15.9128			15.9197			15.9032			14.8366			15.864
15.9216			15.9285			15.912			14.8448			15.8727
15.9304			15.9373			15.9208			14.853			15.8815
15.9391			15.946			15.9295			14.8612			15.8903
15.9479			15.9548			15.9383			14.8694			15.8991
15.9567			15.9636			15.9471			14.8775			15.9078
15.9654			15.9724			15.9559			14.8857			15.9166
15.9742			15.9811			15.9646			14.8939			15.9254
15.983			15.9899			15.9734			14.9021			15.9341
15.9918			15.9987			15.9822			14.9103			15.9429
16.0005			16.0075			15.9909			14.9185			15.9517
16.0093			16.0162			15.9997			14.9267			15.9605
16.0181			16.025			16.0085			14.9349			15.9692
16.0268			16.0338			16.0173			14.9431			15.978
16.0356			16.0425			16.026			14.9512			15.9868
16.0444			16.0513			16.0348			14.9594			15.9955
16.0532			16.0601			16.0436			14.9676			16.0043
16.0619			16.0689			16.0523			14.9758			16.0131
16.0707			16.0776			16.0611			14.984			16.0219
16.0795			16.0864			16.0699			14.9922			16.0306
16.0883			16.0952			16.0787			15.0004			16.0394
16.097			16.1039			16.0874			15.0086			16.0482
16.1058			16.1127			16.0962			15.0168			16.0569
16.1146			16.1215			16.105			15.025			16.0657
16.1233			16.1303			16.1137			15.0331			16.0745
16.1321			16.139			16.1225			15.0413			16.0833
16.1409			16.1478			16.1313			15.0495			16.092
16.1497			16.1566			16.1401			15.0577			16.1008
16.1584			16.1653			16.1488			15.0659			16.1096
16.1672			16.1741			16.1576			15.0741			16.1184
16.176			16.1829			16.1664			15.0823			16.1271
16.1847			16.1917			16.1752			15.0905			16.1359
16.1935			16.2004			16.1839			15.0987			16.1447
16.2023			16.2092			16.1927			15.1069			16.1534
16.2111			16.218			16.2015			15.115			16.1622
16.2198			16.2268			16.2102			15.1232			16.171
16.2286			16.2355			16.219			15.1314			16.1798
16.2374			16.2443			16.2278			15.1396			16.1885
16.2461			16.2531			16.2366			15.1478			16.1973
16.2549			16.2618			16.2453			15.156			16.2061
16.2637			16.2706			16.2541			15.1642			16.2148
16.2725			16.2794			16.2629			15.1724			16.2236
16.2812			16.2882			16.2716			15.1806			16.2324
16.29			16.2969			16.2804			15.1888			16.2412
16.2988			16.3057			16.2892			15.1969			16.2499
16.3076			16.3145			16.298			15.2051			16.2587
16.3163			16.3232			16.3067			15.2133			16.2675
16.3251			16.332			16.3155			15.2215			16.2762
16.3339			16.3408			16.3243			15.2297			16.285
16.3426			16.3496			16.333			15.2379			16.2938
16.3514			16.3583			16.3418			15.2461			16.3026
16.3602			16.3671			16.3506			15.2543			16.3113
16.369			16.3759			16.3594			15.2625			16.3201
16.3777			16.3846			16.3681			15.2706			16.3289
16.3865			16.3934			16.3769			15.2788			16.3377
16.3953			16.4022			16.3857			15.287			16.3464
16.404			16.411			16.3945			15.2952			16.3552
16.4128			16.4197			16.4032			15.3034			16.364
16.4216			16.4285			16.412			15.3116			16.3727
16.4304			16.4373			16.4208			15.3198			16.3815
16.4391			16.4461			16.4295			15.328			16.3903
16.4479			16.4548			16.4383			15.3362			16.3991
16.4567			16.4636			16.4471			15.3444			16.4078
16.4654			16.4724			16.4559			15.3525			16.4166
16.4742			16.4811			16.4646			15.3607			16.4254
16.483			16.4899			16.4734			15.3689			16.4341
16.4918			16.4987			16.4822			15.3771			16.4429
16.5005			16.5075			16.4909			15.3853			16.4517
16.5093			16.5162			16.4997			15.3935			16.4605
16.5181			16.525			16.5085			15.4017			16.4692
16.5269			16.5338			16.5173			15.4099			16.478
16.5356			16.5425			16.526			15.4181			16.4868
16.5444			16.5513			16.5348			15.4263			16.4955
16.5532			16.5601			16.5436			15.4344			16.5043
16.5619			16.5689			16.5523			15.4426			16.5131
16.5707			16.5776			16.5611			15.4508			16.5219
16.5795			16.5864			16.5699			15.459			16.5306
16.5883			16.5952			16.5787			15.4672			16.5394
16.597			16.6039			16.5874			15.4754			16.5482
16.6058			16.6127			16.5962			15.4836			16.557
16.6146			16.6215			16.605			15.4918			16.5657
16.6233	23179.8		16.6303			16.6138			15.5			16.5745
16.6321	23162.8		16.639			16.6225			15.5082			16.5833
16.6409	23152.9		16.6478			16.6313			15.5163			16.592
16.6497	23139.4		16.6566			16.6401			15.5245			16.6008
16.6584	23122		16.6654			16.6488			15.5327			16.6096
16.6672	23115.5		16.6741			16.6576			15.5409			16.6184
16.676	23116.1		16.6829			16.6664			15.5491			16.6271
16.6847	23118.8		16.6917			16.6752			15.5573			16.6359
16.6935	23118.2		16.7004			16.6839			15.5655			16.6447
16.7023	23125.1		16.7092			16.6927			15.5737			16.6534
16.7111	23125.4		16.718			16.7015			15.5819			16.6622
16.7198	23120.6		16.7268			16.7102			15.5901			16.671
16.7286	23119.3		16.7355			16.719			15.5982			16.6798
16.7374	23108.8		16.7443			16.7278			15.6064			16.6885
16.7462	23104.5		16.7531			16.7366			15.6146			16.6973
16.7549	23099.7		16.7618			16.7453			15.6228			16.7061
16.7637	23097		16.7706			16.7541			15.631			16.7148
16.7725	23090.5		16.7794			16.7629			15.6392			16.7236
16.7812	23079.4		16.7882			16.7716			15.6474			16.7324
16.79	23078.3		16.7969			16.7804			15.6556			16.7412
16.7988	23095.1		16.8057			16.7892			15.6638			16.7499
16.8076	23104.5		16.8145			16.798			15.6719			16.7587
16.8163	23095		16.8232			16.8067			15.6801			16.7675
16.8251	23095.5		16.832			16.8155			15.6883			16.7763
16.8339	23108.3		16.8408			16.8243			15.6965			16.785
16.8426	23114.7		16.8496			16.8331			15.7047			16.7938
16.8514	23111.8		16.8583			16.8418			15.7129			16.8026
16.8602	23109.5		16.8671			16.8506			15.7211			16.8113
16.869	23093.2		16.8759			16.8594			15.7293			16.8201
16.8777	23071.9		16.8847			16.8681			15.7375			16.8289
16.8865	23058.3		16.8934			16.8769			15.7457			16.8377
16.8953	23060.5		16.9022			16.8857			15.7538			16.8464
16.904	23068.8		16.911			16.8945			15.762			16.8552
16.9128	23041.2		16.9197			16.9032			15.7702			16.864
16.9216	23015.4		16.9285			16.912			15.7784			16.8727
16.9304			16.9373			16.9208			15.7866			16.8815
16.9391			16.9461			16.9295			15.7948			16.8903
16.9479			16.9548			16.9383			15.803			16.8991
16.9567			16.9636			16.9471			15.8112			16.9078
16.9655			16.9724			16.9559			15.8194			16.9166
16.9742			16.9811			16.9646			15.8276			16.9254
16.983			16.9899			16.9734			15.8357			16.9341
16.9918			16.9987			16.9822			15.8439			16.9429
17.0005			17.0075			16.9909			15.8521			16.9517
17.0093			17.0162			16.9997			15.8603			16.9605
17.0181			17.025			17.0085			15.8685			16.9692
17.0269			17.0338			17.0173			15.8767			16.978
17.0356			17.0425			17.026			15.8849			16.9868
17.0444			17.0513			17.0348			15.8931			16.9956
17.0532			17.0601			17.0436			15.9013			17.0043
17.0619			17.0689			17.0524			15.9095			17.0131
17.0707			17.0776			17.0611			15.9176			17.0219
17.0795			17.0864			17.0699			15.9258			17.0306
17.0883			17.0952			17.0787			15.934			17.0394
17.097			17.104			17.0874			15.9422			17.0482
17.1058			17.1127			17.0962			15.9504			17.057
17.1146			17.1215			17.105			15.9586			17.0657
17.1233			17.1303			17.1138			15.9668			17.0745
17.1321			17.139			17.1225			15.975			17.0833
17.1409			17.1478			17.1313			15.9832			17.092
17.1497			17.1566			17.1401			15.9914			17.1008
17.1584			17.1654			17.1488			15.9995			17.1096
[truncated: 2,165 more rows]

## Sheet: DSF
Fluorescence
	WT	WT	WT		V39A	V39A	V39A		I91A	I91A	I91A		N97A	N97A	N97A		E99A	E99A	E99A
Temperature	1	2	3		1	2	3		1	2	3		1	2	3		1	2	3
25.256	2548.32	3383.24	2653.88		8526.35	7224.89	8600.13		68451.5	60142.3	66224.8		2780.46	3033.42	3453.63		16552.7	14921.1	13820.9
25.52	2417.68	3331.12	2597.31		8362.16	7258.05	8589.17		67908.7	60165.1	65416.6		2715.36	2826.92	3710.38		16425.2	14814.3	13713.9
25.784	2521.57	3280.53	2689.13		8443.44	7308.43	8379.38		68180.4	59982	65388.8		2768.23	3004.21	3475.74		16248.2	14979.2	13676.4
26.048	2410.94	3150.65	2564.71		8438.57	7146.46	8560.1		68087.9	59691.1	65208.1		2636.06	2868.71	3359.55		16330.9	14908.5	13605
26.311	2392.32	3326.5	2683.32		8410.42	7149.06	8568.82		67842	59811.6	65036.2		2591.09	2841.62	3477.35		16344.2	14936	13743.4
26.575	2458.86	3288.9	2673.87		8361.09	7127.83	8518.43		67805.7	59617.9	64708.7		2586.43	2788.42	3545.64		16196.3	14984.9	13563.9
26.839	2396.85	3267.76	2570.38		8522.78	7127.94	8394.48		67717.3	59722.1	64877.3		2517.59	2780.37	3273.74		16216.1	15089	13662.8
27.103	2369.6	3239.51	2479.21		8491.16	7025.16	8544.21		67690.9	59530	64739.8		2637.61	2808.2	3382.95		16193.4	14925.8	13553.4
27.366	2407.32	3196.57	2675.55		8343.86	7057.44	8475.28		67710.6	59361.6	64749.2		2540.44	2855.57	3457.93		16155.4	15020.8	13651.9
27.63	2512.3	3159.52	2529.37		8426.98	7154.58	8466.6		67537.2	59590.3	64289.7		2567.1	2795.02	3325.47		16257	14993.4	13672.9
27.894	2360.2	3203.73	2599.24		8422.82	7151.07	8406.46		67545.6	59291.5	64152.2		2679.58	2854.71	3409.87		16228.5	15138.2	13525
28.158	2423.66	3119.73	2516.33		8316.03	7028.07	8418.74		67467.6	59321.1	64125.4		2482.56	2526.19	3496.85		16086.1	14918.4	13534.9
28.421	2519.13	3222.07	2550.49		8288.95	7024.59	8544.99		67535.7	59519.1	63962.7		2612.27	2780.55	3327.13		16150.6	14927.8	13608.1
28.685	2469.9	3116.2	2474.83		8320.03	7160.3	8471.41		67094.1	59365.6	63912.4		2666.67	2689.22	3436.27		16160.9	14976.3	13561.8
28.949	2318.5	3233.86	2504.94		8218.18	7103.39	8419.18		67167.7	59466.8	63759.6		2549.04	2916.11	3349.02		16231.7	15039.5	13503.3
29.213	2427.36	3140.22	2475.1		8373.33	7174.3	8642.95		66940.5	59060.5	63601.8		2652.48	2911.98	3337.41		16230.8	15029.6	13642
29.477	2419.42	3095.57	2524.12		8440.65	7187.81	8635.1		66818	59117.7	63391.6		2598.13	2743.38	3292.35		16255.4	15237.6	13474.9
29.74	2364.16	3416.57	2523.49		8197.66	7141.97	8407.84		66509.4	58901.5	63112.7		2789.45	2875.4	3308.89		16386	15218.1	13665.4
30.004	2533.82	3320.98	2433.21		8255.32	7282.78	8458.07		66598.4	59022.9	62710.2		2689.86	2820.5	3359.7		16269.6	15107.1	13670.5
30.268	2547.36	3229.62	2396.56		8496.46	7163.84	8431.41		66610.2	58874.3	62847.4		2706.09	2753.42	3335.44		16365.1	15114.5	13941.6
30.532	2415.11	3307.52	2504.85		8441.39	7016.67	8661.84		66470.7	58904.7	62713.3		2705.41	2820.43	3143.84		16454.9	15161.2	13980
30.795	2383.53	3259.1	2564.27		8268.73	7225.01	8686.13		66397.8	58791.5	62835.5		2629.06	2654.28	3380.98		16463.7	15276.7	13934.6
31.059	2556.95	3175.14	2661.09		8304.5	7359.86	8644		66417.2	58840.1	62534		2586.17	2732.5	3271.46		16414.7	15452.6	13839.8
31.323	2513.62	3286.52	2673.87		8469.46	7363.85	8444.46		66294.3	58674.3	62551.6		2644.13	2736.79	3253.5		16418.9	15635.9	13946.7
31.587	2431.53	3193.07	2597.8		8385.81	7187.87	8547.77		66121.3	58583	62398.6		2588.65	2715.04	3348.49		16717.9	15602.3	14064.3
31.85	2371.25	3184.66	2536.81		8573.7	7348.89	8580.05		66168.9	58702.5	62134.8		2549.31	2802.37	3445.72		16698.8	15737.8	14066.5
32.114	2338.1	3137.5	2459.8		8491.71	7294.09	8654.47		66143.3	58494.4	62095		2736.59	2847.52	3461.78		16982.4	15816.5	14143.1
32.378	2527.07	3114.76	2427.72		8614.43	7367.6	8718.27		65938.4	58616.9	61854.4		2655.57	2881.07	3399.4		16837	15746.8	14239.7
32.642	2516.78	3325.14	2622.88		8627.42	7309.98	8744.91		65920.9	58579.4	61975.9		2601.79	2845.53	3472.45		16897.7	15932.9	14285.2
32.905	2490.98	3302.05	2470.86		8817.83	7372.94	8657.02		65988.2	58414.1	61699.8		2815.73	2830.77	3298.62		17106.7	16194.9	14391.6
33.169	2575.37	3371.08	2471.65		8711.73	7272.76	8869.85		65650.8	58448.6	61687.5		2688.95	2804.08	3430.12		17403.9	16222.8	14627
33.433	2530.8	3323.25	2577.42		8874.52	7614.39	8994.3		66004.6	58371.1	61505.6		2721.88	2825.16	3371.14		17330.7	16354.7	14619.1
33.697	2467.5	3201.4	2463.19		8917.3	7469.54	8877.69		65633.8	58346.4	61660		2597.66	2936.94	3395.83		17588	16650	14666.4
33.96	2577.08	3233.39	2599.47		9102.63	7578.39	8911.13		65851.2	58567.2	61642.5		2594.84	2701.57	3342.41		17724.5	16696.3	14868.7
34.224	2571.98	3162.61	2549.65		8706.92	7721.59	8990.21		65543.4	58285.2	61337.7		2803.86	2994.67	3359.09		17861	16991.7	15275
34.488	2595.13	3158.71	2530.46		9077.52	7621.86	9376.17		65816	58137.9	61403.1		2792.92	2783.8	3486.98		18167.8	17023.1	15206.2
34.752	2541.04	3295.24	2535.17		9323.78	7756.44	9527.92		65581.3	58228.6	61254		2899.58	2983.96	3489.33		18226.5	17200.2	15426.8
35.016	2820.5	3219.44	2645.39		9558.59	8028.55	9414.77		65669.1	58422	61406.5		2957.21	2980.51	3382.26		18703.1	17621.9	15501.3
35.279	2740.27	3131.11	2582.56		9548.05	8095.89	9401.01		65638.5	58458.1	61322.2		2897.91	3004.52	3464.6		18839	17738.9	15624.4
35.543	2690.58	3305.13	2654.96		9608.88	7948.54	9741.35		65839.2	58540.5	61246.2		2882.09	2837.9	3350.39		19016.4	18135.1	15980.4
35.807	2784.68	3327.7	2724.42		9713.37	8251.64	9799.34		65733.7	58401.4	61251.3		3000.72	3039.58	3371.82		19256.3	18378.6	16325.6
36.071	2787.32	3295.35	2670.45		9781.43	8377.4	9913.78		65602.5	58312	61432.6		3017.24	3055.93	3370.57		19785.8	18596.3	16351.6
36.334	2752.2	3274.86	2571.05		10071	8414.86	10114.7		65774.9	58557.2	61506.7		3117.5	3211.28	3398.9		19999.4	18922	16874.6
36.598	2702.21	3340.23	2410.7		10128	8404.6	10165.4		65893.2	58479.8	61471.4		2936.24	2997.67	3565.45		20109.8	19295	16977.9
36.862	2905.53	3259.01	2657.25		10528.2	8549.19	10373.5		65920.8	58601.4	61494.4		3223.41	3055.1	3531.49		20622	19744.3	17470.3
37.126	2952.65	3395.15	2853.23		10444.5	8683.44	10436.9		66155	58574.6	61683		3072.67	3230.28	3593.18		21075	20171.1	17655.7
37.389	2988.67	3343.81	2749.76		10824.2	8968.99	10641.4		65909.3	58716.8	61552.3		3226.96	3195.41	3648		21504	20927.5	18070.6
37.653	2970.56	3330.68	2811.4		11086.7	9302.55	10707.6		66133.9	58741.2	61883		3195.83	3217.2	3565.85		21936.2	21133.7	18547
37.917	2781.11	3458.21	2628.49		11307.9	9382.49	11168.8		66029.1	59185.3	62089.4		3181.54	3264.16	3533.51		22452.3	21614.4	18829.7
38.181	2996.19	3406.73	2804.95		11428	9498.84	11535.5		66264.8	58998	62162.1		3352.04	3366.8	3682.27		22832	22160.6	19444.8
38.444	2961.11	3545.27	2730.35		11747.2	9782.9	11691.5		66354	59033.4	62227.3		3294.77	3508.49	3639.56		23448.4	22863	20078.7
38.708	3098.46	3355.03	2758.69		12179.2	10170.9	11857.4		66476	59438.1	62384.7		3334.3	3472.23	3692.22		24185.9	23433.5	20676
38.972	3056.77	3427.12	2929.02		12453.7	10121.5	12236.2		66714.2	59383.9	62581.2		3493.75	3375.39	3655.26		24861.9	24073.6	21280
39.236	3028.35	3484.06	2780.41		12609.4	10464.3	12630.8		67010	59584.2	62711.7		3602.96	3467.74	3865.33		25580.2	25029.3	21893.9
39.5	3099.88	3460.77	2782.96		13163.3	10634	12851.9		66917.6	59676.1	63119		3580.02	3595.13	4009.53		26340.8	25614.7	22440.2
39.763	3298.07	3617.87	2865.57		13566.2	11181.9	13329.6		67312.9	59892.8	63270.2		3582.82	3729.13	3830.38		27225.9	26486.4	23360.2
40.027	3160.96	3573.98	2952.62		14111.9	11352.3	13699.4		67558.6	60209.3	63459.3		3785.14	3505.77	3902.62		27795.3	27602.2	24130
40.291	3137.61	3733.27	3104.81		14455.9	11800.2	14183.8		67717.7	60557.2	63514.9		3821.94	3684.66	3910.88		28854.9	28485.1	24935
40.555	3086.8	3912.91	3320.93		14909.5	12081	14527.3		67827.8	60648	63797		3860.12	3831.22	4221.56		29764.7	29589.6	25649
40.818	3279.98	3819.31	3145.81		15508.9	12600.2	14959.5		68141.8	60816.9	63966.1		3922.65	3848.82	4228.87		31012.8	30782.2	26816.5
41.082	3451.72	3903.73	3088.49		16267.3	12849.8	15632		68470.2	60926.8	64373.7		4049.37	3888.81	4449.96		32064.5	31768.8	27992.8
41.346	3395.72	3914.13	3043.12		16633.7	13397.6	16077		68748.6	61213	64792.3		4135.92	4058.54	4374.99		33245.9	33215.4	29241
41.61	3455.97	3990.69	3086.63		17394.7	13856.3	16626.1		69062.2	61470.8	64907.3		4357.69	4234.08	4412.78		34525	34501.5	30193
41.873	3520.15	4111.2	3401.3		18120.1	14432	17142.7		69435	62111.8	65442.1		4419.41	4290.72	4438.51		36063.1	36066.3	31742.2
42.137	3637.08	4072.28	3567.15		18657.2	15010.5	17733.3		69705.8	62203	65679.8		4493.47	4352.93	4710.02		37394.1	37695	33012.4
42.401	3532.93	4200.61	3341.79		19508.5	15448.6	18481.2		70074	62433.4	65973		4663.73	4527.87	4614.23		39237.6	39420.4	34540.6
42.665	3743.45	4295.95	3718.76		20299.2	16070.7	19154.5		70571.3	62895	66473.9		4722.1	4652.04	4894.16		40733.2	41041.2	36100.5
42.928	3904.67	4488.76	3795.51		21424.3	16847	19926.4		71052.8	63074.6	66911.2		5062.97	4843.38	5001.97		42436.3	42902.8	37953.6
43.192	3872.76	4591.22	3855.18		21992.6	17292	20558.1		71481.4	63440.9	67387.5		5071.51	4911.65	5125.6		44462.2	44861.6	39847.3
43.456	3985.57	4457.39	3822.99		23186.2	18003.3	21490.5		71891.6	64101	67568.9		5278.57	5122.77	5315.83		46627.3	46761.5	41648.8
43.72	3978.82	4584.2	4001.09		24255.3	18900.9	22384.5		72399.4	64273.8	68132.6		5364.74	5280.28	5566.21		48589.9	49282.2	43703.1
43.984	4214.9	4793.29	4081.14		25121.3	19566.6	23101.5		72858.8	64461.1	68358.1		5395.19	5573.18	5608.46		51183.4	51598.8	46129.5
44.247	4270.39	4748.32	4146.89		26485.2	20562.7	23978.7		73176.1	64948.4	69057.9		5811.44	5709.67	5759.03		53467.2	54225.5	48379.8
44.511	4402.67	4924.18	4371.37		27649.9	21634.9	24983.4		73554.2	65390.2	69540.9		5972.4	5850.86	5859.48		56314.8	57018.9	50787.6
44.775	4643.4	5061.02	4486.51		28872.1	22451.3	25853.4		74117.7	65764	70126.1		6377.4	6032.31	5993.37		58914	59998.2	53671.4
45.039	4778.73	5259.02	4790.98		30033.7	23407.4	26974.5		74666.8	66239.1	70268.9		6465.02	6348.58	6507.62		61889.5	62792.1	56667.1
45.302	4915.8	5469.49	4813.08		31326.8	24531.7	28077.1		75131.9	66603.9	70855.2		6852.97	6569.6	6661.01		64935.9	66085.2	59566
45.566	5004.17	5440.82	4958.66		32747.6	25361.4	29026.9		75731.9	66969.1	71378.9		7040.57	6793.1	6934.88		68156.9	69223.2	62558.5
45.83	5315.14	6064.79	5163.84		34373.5	26679.1	29973.8		76013.7	67566.7	71852		7408.39	7152.68	7305.33		71482.8	72620.2	65655.3
46.094	5334.93	5920.09	5356.24		35699.7	27802.2	31214.8		76599.8	67801	72215.9		7798.6	7697.17	7509.13		74996.6	76108.5	69115.6
46.357	5836.71	6348.85	5525.82		37065.9	28875.6	32232.5		77104.6	68271	72678.4		8123.15	7841.81	7705.01		78226.7	79670.7	72868.8
46.621	5993.83	6513.96	5664.22		38600.7	30046	33529.4		77422.6	68533.3	73212.2		8490.74	8075.24	8227.45		81687.1	83442.3	76573.7
46.885	6154.89	6735.3	6049.36		40410.5	31338	34689.6		77881.1	69122.6	73448.4		8991.18	8649.57	8622.74		85503.9	87037.3	80120.4
47.149	6296.67	7011.06	6457.69		41843.9	32459.3	35903.8		78366.3	69240.4	73785		9123.84	9105.66	8782.72		89205	90889.5	83906
47.412	6582.13	7153.51	6777.29		43416	33629	37258.6		78967.4	69799.5	74217		9925.93	9736.07	9360.9		93091.6	94437.7	87682
47.676	6929.42	7687.02	7082.67		45019.6	35089.5	38166.2		79481.1	69949	74396.4		10079.3	10130.6	9685.58		96972.1	98475.9	91367.6
47.94	7289.08	8059.23	7500.71		46487.7	36144.3	39287.9		79402.6	70175.2	74939.3		10772.1	10886.1	10151.3		100758	102230	95561.3
48.204	7665.97	8271.98	7762.28		48129.3	37552.5	40507.9		79777.7	70333.7	75440.1		11222.6	11319.5	10741.2		104415	106036	99324.7
48.467	8014.26	8898.57	8162.6		50009	38820	41674.4		80211.8	70753.6	75520.2		11663.5	11913.1	11431.4		108225	109634	103049
48.731	8422.62	9126.68	8740.49		51529.7	40034.6	43020		80215.2	70779.9	75781.6		12328.8	12542.1	11951		112054	113604	106881
48.995	8971.92	9824.05	9348.87		53123.2	41321	43998.5		80684.9	71067.6	76091.1		12942	13260.8	12485.3		115873	117161	110732
49.259	9386.12	10378.1	10136.8		54554.7	42859	45480.6		80837	71147.2	76385		13521.9	13998.6	13039.6		119674	120634	114270
49.523	10024.4	10890.2	10511.6		56282.1	43841.4	46568.8		80711.3	71328.7	76138.9		14154.1	14919.1	13983.4		123468	124159	117803
49.786	10773.9	11658.4	11140.5		57668.7	45180.8	47700.6		80876.9	71460.2	76244.4		14980.7	15881.3	14736.3		127010	127491	121488
50.05	11458.2	12312.3	11972.3		59189	46025.8	48782.7		80840.6	71174.1	76065.9		15640.3	16720.5	15561.3		130323	131007	125189
50.314	12040.2	12983.6	12634.9		60760.2	47381	49765.3		81052.4	71217.5	76102.6		16474.6	17640.8	16315.4		133725	133546	128376
50.578	12750.3	13585.1	13388.3		62107.9	48303.4	50845.2		80668.5	71174.3	76106.7		17281.5	18755.9	17418.6		137042	136714	131235
50.841	13459.2	14644.2	14352.7		63518.6	49308.8	51949.7		80593.1	71188.6	75763		18181.4	19704.8	18115		140011	139814	134076
51.105	14429.9	15629.6	15486.8		64901.5	50593.9	52967.7		80481	71121.7	75926.6		19011.2	20816.6	19161.2		142944	142494	137134
51.369	15313.7	16420.6	16434.8		66024.4	51565.8	53641.1		80083.3	70743.4	75450.9		20375.3	21967.1	20359.7		146113	144877	139398
51.633	16251.5	17680.9	17795.5		67200.7	52339.8	54781.6		80235.3	70634.2	75269.3		20980.5	23432.5	21321.3		148460	147570	142185
51.896	17262.7	18698.6	18980.4		68429.7	53355.8	55572		79809.3	70338.7	74915.1		22021.2	24621.2	22728.2		150914	149500	144296
52.16	18261.2	19818.5	20235.6		69323.7	54371.3	56233.7		79450.4	70171.8	74647.5		23131.4	25781.3	23565.2		152936	151259	146154
52.424	19604.3	21376.9	21625.4		70272.7	55053.9	57025.9		79003.5	69771.7	74343.5		24069.7	27259.1	25075.3		155300	153054	148022
52.688	20955.6	22597.4	23115		71086.3	55880	57713.5		78653.9	69544.8	73929.5		25241.3	28701.8	26279.4		156938	154599	149663
52.951	22389.3	23957.2	24616.9		71537	56393.2	58037		78209.4	69293.2	73669.7		26491.2	30240.7	27829.5		158561	155961	151049
53.215	23720.2	25451.2	26481		72340.9	57059.5	58589.8		77945.7	68827.1	73023.3		27675.6	31737.3	29105.5		159880	156896	151827
53.479	25148	27044.3	28231.3		73006.1	57445.1	58906.2		77439.3	68808.6	72562		28807.7	33396.8	30598.8		161440	158242	152987
53.743	26727.4	28616.1	29895.1		73493.9	57822.8	59222.1		77145.5	68209.5	72500.1		30250.1	34866.2	32136.8		161959	158685	153847
54.007	28451.9	30370.7	32068.9		73613.2	58450.6	59651.4		76646.7	67558.6	71907.1		31600.6	36780.4	33584.2		163138	159540	154351
54.27	30523.1	31971.9	34249.9		74112.5	58611.4	59987.7		76228.8	67501.2	71476.2		32973.6	38389.2	35356.4		163479	160014	154512
54.534	32686.9	33992.9	36222.5		74319.6	58721.4	59963.7		75799.6	66979.5	71369.3		34468.9	40240.2	36868.5		164327	160360	154541
54.798	34952.1	35804.1	38866.6		74541.1	59084.4	60006.6		75450	66861.1	70671.4		36109.8	42037.2	38964.3		164612	160565	155188
55.062	37220.6	37811.8	41315.2		74431.3	59125.9	59919.4		74909.6	66461.1	70273.1		37812.3	43915.6	40444.7		165020	160901	155412
55.325	39455.9	40011.9	43969.1		74408.4	59167.6	59998.9		74479.8	65908	69853.6		39202.8	45974.9	42322.2		165191	160782	155283
55.589	41734.6	41969.8	46554.6		74386.9	59239.1	60005.5		74108.6	65455.4	69318.9		40637.4	47827.5	43959		165389	160570	155171
55.853	44186	44282.4	49265.1		74387.8	59341.8	60078		73658.6	65124.8	68817.2		42111.6	49594.7	45556		165393	160462	155422
56.117	46266	46710.8	52049.8		74216.4	59057.4	60236.2		73226.1	64672.7	68319		43724.3	51210.3	47149		165318	160600	155147
56.38	48614	48403	54888.6		74291.6	59047.2	59958.7		72841.4	64149.4	67940.9		44907.8	53151.1	48656.3		165530	160216	154209
56.644	50582	50307.2	57408		73907	59101	59922.6		72059.6	63877	67581.6		46190.2	54598.3	49940.7		165326	159795	154204
56.908	52408.3	52051.5	59766.1		73757.9	58925.8	59920		71765.7	63433.6	67053.6		47424	56196.9	51276.7		164804	159452	154188
57.172	54350.2	53429.1	61920.5		73670.5	58952.8	59755.7		71307.6	62856.6	66871.1		48313.2	57285.6	52444.2		164915	158989	153380
57.435	56132.2	54821.7	64182		73452.9	58631.2	59543.5		71013.2	62703.9	66394.8		49202.1	58670.2	53803.7		164493	158717	153326
57.699	57364.9	55901.4	65733.4		73027.9	58523.4	59368.4		70426.9	62347.5	65768.8		49985.8	59762.8	54656		164329	158065	152500
57.963	58671.1	56800.1	67587.9		72894.5	58382.8	59282.4		69686.9	61835.1	65169.6		50800.3	60635.7	55273.1		164141	157786	152257
58.227	59595.6	57524.9	68943.1		72607.3	58378.7	58920.7		69499.4	61444.8	64671.5		51450.1	61221.8	56192		163715	157254	151437
58.491	60423.7	57951.7	69912.3		72356.5	58045.6	58673.1		68981.1	61225	64321.7		51872.8	62061.8	56945.2		163233	156668	151462
58.754	61025	58117.6	70434.1		72119.3	57881	58495.2		68487.6	60723.9	63817.8		52427.2	62790.1	57420.6		162686	155886	150722
59.018	61544.9	58303.8	71013.1		71606.2	57687.4	58275.8		68120.3	60087.9	63612.3		52736.1	63098.2	57752.7		162543	155559	150084
59.282	61733.5	58498.6	71313.6		71567.5	57697.6	58025		67325.1	59764.2	62844.3		53111.5	63526.7	58252.4		161765	154843	149484
59.546	62134.5	58371.4	71619.8		70849.5	57273.6	57791.6		67078.4	59442.2	62528.1		53194.1	63876.1	58251.8		161212	154179	149044
59.809	61931.9	58468.7	71671.1		70588.7	56896	57558.9		66398.5	58756.5	62154		53245.7	63894.9	58619.3		160752	153689	148600

## Sheet: wt CEACAM1
wt	H(ppm)	N(ppm)
Q1
L2	8.54	127.669
T3	8.397	119.923
T4	8.658	114.326
E5	8.661	124.08
S6	8.791	120.464
M7	9.28	124.2
P8
F9	7.892	114.791
N10	7.732	114.714
V11	9.293	126.05
A12	8.108	130.76
E13	8.132	119.715
G14	9.296	113.818
K15	7.913	121.049
E16	7.136	113.302
V17	8.302	119.655
L18	7.763	127.91
L19	9.324	128.493
L20	8.554	122.668
V21	7.935	121.437
H22	8.963	125.612
N23	8.901	114.955
L24	8.212	119.354
P25
Q26	8.057	115.015
Q27	8.365	113.664
L28	8.056	118.768
F29	9.326	120.057
G30	8.02	105.368
Y31	8.824	116.082
S32	9.16	116.771
W33	7.856	119.397
Y34	10.331	120.972
K35	8.74	123.15
G36	8.329	116.186
E37	8.812	116.229
R38	7.462	115.162
V39	8.54	123.227
D40	5.513	128.311
G41	11.43	120.619
N42	8.455	116.909
R43	8.79	117.222
Q44	7.471	120.963
I45	9.833	129.187
V46	7.635	118.028
G47	9.084	117.537
Y48	9.557	126.739
A49	7.402	130.811
I50	7.116	123.09
G51	9.336	107.76
T52	6.77	106.053
Q53	7.558	118.106
Q54	6.939	116.065
A55	9.128	132.292
T56	9.504	122.684
P57
G58	7.292	105.993
P59
A60	8.144	116.332
N61	7.73	120.223
S62	11.14	126.8
G63	8.616	113.44
R64	7.236	117.627
E65	8.244	120.808
T66	9.248	121.996
I67	8.323	125.164
Y68	8.225	125.689
P69
N70	7.315	116.53
A71	8.038	114.309
S72	7.53	113.182
L73	7.759	121.826
L74	9.037	129.485
I75	8.764	126.033
Q76	7.824	122.504
N77	8.222	116.788
V78	7.989	111.847
T79	9.501	115.119
Q80	9.096	120.688
N81	8.067	114.918
D82	8.2	117.339
T83	7.155	116.401
G84	7.76	113.724
F85	7.964	116.59
Y86	9.064	120.718
T87	9.277	119.233
L88	9.179	132.774
Q89	9.426	124.785
V90	9.311	123.511
I91	8.712	126.361
K92	8.429	128.377
S93	8.794	115.377
D94	7.527	116.186
L95	7.912	115.463
V96	7.873	121.454
N97	7.617	124.571
E98	7.892	117.537
E99	8.04	118.045
A100	9.082	122.252
T101	8.748	117.133
G102	9.705	115.824
Q103	8.301	114.714
F104	7.724	115.333
H105	9.031	120.042
V106	8.023	127.325
Y107	8.407	131.104

## Sheet: N97A CEACAM1
N97A	H(ppm)	N(ppm)
Q1
L2	8.644	128.061
T3	8.389	119.856
T4	8.684	113.784
E5	8.725	124.178
S6	8.807	120.725
M7	9.311	124.236
P8
F9	7.893	114.693
N10	7.731	114.691
V11	9.317	126.055
A12	8.118	130.785
E13	8.142	119.73
G14	9.277	113.798
K15	7.907	121.08
E16	7.144	113.333
V17	8.321	119.655
L18	7.77	127.987
L19	9.363	128.668
L20	8.541	122.947
V21	7.951	122.084
H22	8.979	126.174
N23	8.955	114.802
L24	8.169	120.344
P25
Q26	8.238	117.044
Q27	8.175	116.676
L28	8.24	121.954
F29	9.22	119.416
G30	8.215	106.329
Y31	8.517	114.56
S32	9.231	113.249
W33
Y34	10.3	120.784
K35	8.718	123.11
G36	8.371	116.587
E37	8.888	116.472
R38	7.54	115.151
V39	8.521	122.781
D40	5.808	127.784
G41
N42	8.61	116.965
R43	8.378	116.404
Q44	7.281	120.981
I45	9.86	130.94
V46	7.482	117.879
G47	8.531	114.919
Y48	9.176	123.136
A49	6.999	130.505
I50	7.447	122.867
G51	9.171	107.921
T52	6.794	106.214
Q53	7.778	117.854
Q54	7.06	115.303
A55	9.027	130.063
T56	9.315	119.493
P57
G58	7.59	109.05
P59
A60	8.081	116.338
N61	7.825	120.493
S62	11.25	126.704
G63	8.666	113.443
R64	7.251	117.688
E65	8.215	120.803
T66	9.227	121.447
I67	8.371	123.754
Y68	8.282	125.498
P69
N70	7.31	115.472
A71	8.096	114.475
S72	7.561	113.23
L73	7.768	122.047
L74	8.988	129.268
I75	8.755	125.936
Q76	7.85	122.491
N77	8.223	116.737
V78	8.013	111.951
T79	9.511	115.214
Q80	9.1	120.73
N81	8.082	114.916
D82	8.206	117.316
T83	7.164	116.401
G84	7.753	113.771
F85	7.982	116.515
Y86	9.106	120.778
T87	9.411	119.389
L88	9.203	132.348
Q89	9.254	124.395
V90
I91
K92	8.67	127.315
S93	8.316	115.111
D94
L95
V96
A97
E98
E99	8.435	119.547
A100	8.936	122.513
T101	8.756	117.053
G102	9.745	115.601
Q103	8.306	114.96
F104	7.692	115.397
H105	9	120.062
V106	8.014	127.102
Y107	8.421	131.136

## Sheet: N97A dimer shifts
N97A	DeltaCS-dimer	16uM H(ppm)	16uM N(ppm)	300uM H(ppm)	300uM N(ppm)
Q1
L2	0.0277244	8.625	127.994	8.645	128.09
T3	0.011	8.378	119.856	8.389	119.856
T4	0.0160798	8.668	113.792	8.684	113.784
E5	0.00798499	8.722	124.141	8.725	124.178
S6	0.011	8.796	120.725	8.807	120.725
M7	0.00244131	9.309	124.243	9.311	124.236
P8
F9	0.0142352	7.88	114.664	7.893	114.693
N10	0.0144554	7.717	114.673	7.731	114.691
V11	0.0149586	9.304	126.018	9.317	126.055
A12	0.0158114	8.105	130.74	8.118	130.785
E13	0.0163878	8.127	119.697	8.142	119.73
G14	0.015	9.268	113.738	9.277	113.798
K15	0.012	7.895	121.08	7.907	121.08
E16	0.0100319	7.148	113.379	7.144	113.333
V17	0.00632456	8.319	119.625	8.321	119.655
L18	0.012	7.758	127.987	7.77	127.987
L19	0.00447214	9.359	128.658	9.363	128.668
L20	0.00282843	8.539	122.937	8.541	122.947
V21	0.0172627	7.934	122.069	7.951	122.084
H22	0.0127279	8.97	126.129	8.979	126.174
N23	0.0208806	8.935	114.772	8.955	114.802
L24	0.0184835	8.151	120.365	8.169	120.344
P25
Q26	0.008544	8.23	117.029	8.238	117.044
Q27	0.0431282	8.14	116.802	8.175	116.676
L28	0.015911	8.236	122.031	8.24	121.954
F29	0.0670072	9.229	119.748	9.22	119.416
G30	0.0593731	8.266	106.481	8.215	106.329
Y31	0.0676804	8.463	114.356	8.517	114.56
S32	0.0120067	9.225	113.197	9.231	113.249
W33
Y34	0.019	10.281	120.784	10.3	120.784
K35	0.0121672	8.707	123.136	8.718	123.11
G36	0.0133417	8.374	116.522	8.371	116.587
E37	0.001	8.887	116.472	8.888	116.472
R38	0.010245	7.548	115.183	7.54	115.151
V39	0.0426807	8.487	122.652	8.521	122.781
D40	0.0260722	5.821	127.897	5.808	127.784
G41
N42	0.0172986	8.593	116.949	8.61	116.965
R43	0.0477477	8.332	116.34	8.378	116.404
Q44	0.0193132	7.263	120.946	7.281	120.981
I45	0.0396989	9.83	130.81	9.86	130.94
V46	0.0272683	7.468	117.762	7.482	117.879
G47	0.0607664	8.492	114.686	8.531	114.919
Y48	0.0869768	9.152	122.718	9.176	123.136
A49	0.0843673	6.931	130.816	6.988	130.505
I50	0.0199409	7.461	122.796	7.447	122.867
G51	0.0515057	9.12	107.885	9.171	107.921
T52	0.0228473	6.773	106.169	6.794	106.214
Q53	0.003	7.781	117.854	7.778	117.854
Q54	0.0208173	7.063	115.2	7.06	115.303
A55	0.024512	9.018	129.949	9.027	130.063
T56	0.0828369	9.273	119.136	9.315	119.493
P57
G58	0.017	7.598	109.125	7.59	109.05
P59
A60	0.00710211	8.075	116.357	8.081	116.338
N61	0.00761577	7.822	120.458	7.825	120.493
S62	0.025	11.225	126.704	11.25	126.704
G63	0.0341321	8.648	113.298	8.666	113.443
R64	0.0217449	7.233	117.627	7.251	117.688
E65	0.0320306	8.186	120.735	8.215	120.803
T66	0.029867	9.205	121.346	9.227	121.447
I67	0.0237394	8.375	123.637	8.371	123.754
Y68	0.0201683	8.302	125.511	8.282	125.498
P69
N70	0.0290689	7.297	115.342	7.31	115.472
A71	0.0286782	8.08	114.356	8.096	114.475
S72	0.0117712	7.559	113.172	7.561	113.23
L73	0.00412311	7.767	122.067	7.768	122.047
L74	0.013	8.975	129.268	8.988	129.268
I75	0.0140769	8.742	125.909	8.755	125.936
Q76	0.001	7.851	122.491	7.85	122.491
N77	0.015	8.208	116.737	8.223	116.737
V78	0.00710211	8.006	111.945	8.013	111.951
T79	0.00278568	9.51	115.201	9.511	115.214
Q80	0.0115948	9.097	120.786	9.1	120.73
N81	0	8.082	114.916	8.082	114.916
D82	0.00331059	8.203	117.309	8.206	117.316
T83	0.00244131	7.162	116.408	7.164	116.401
G84	0.0159862	7.742	113.713	7.753	113.771
F85	0.0223607	7.962	116.465	7.982	116.515
Y86	0.019719	9.091	120.714	9.106	120.778
T87	0.00384187	9.408	119.377	9.411	119.389
L88	0.0194	9.203	132.276	9.19	132.348
Q89	0.0192094	9.242	124.32	9.254	124.395
V90
I91
K92	0.0270326	8.696	127.352	8.67	127.315
S93	0.011	8.316	115.056	8.316	115.111
D94
L95
V96
A97
E98
E99	0.043758	8.445	119.76	8.435	119.547
A100	0.0347131	8.929	122.683	8.936	122.513
T101	0.0184391	8.738	117.033	8.756	117.053
G102	0.0120067	9.739	115.549	9.745	115.601
Q103	0.0131469	8.295	114.924	8.306	114.96
F104	0.0189621	7.677	115.339	7.692	115.397
H105	0.007	8.993	120.062	9	120.062
V106	0.0272976	7.995	127.004	8.014	127.102
Y107	0.00156205	8.42	131.13	8.421	131.136

## Sheet: N97A 15N-T1
	R1(s-1) Fit	Fit Error	Peak Fit	0.01s	0.25s	0.5s	0.75s	1s
Q1
L2	1.43089	0.0984945	115509	114400	82140	50850	41130	30600
T3	1.4541	0.0692557	101324	101700	67630	46670	36780	25120
T4	1.47063	0.0864692	145144	144700	99420	63780	51930	36060
E5	1.67195	0.096011	108593	109200	67220	45600	32180	24360
S6	1.45535	0.0665292	142130	141800	96970	65170	48960	36700
M7	1.37062	0.0234681	96940	95460	68890	49160	35120	23800
P8
F9	1.46302	0.0719943	134891	134700	91780	60850	47220	34340
N10	1.5373	0.096557	115894	116400	75960	49960	38690	28900
V11	1.48277	0.0529394	96892.1	93720	70420	46280	29960	21330
A12	1.52852	0.073011	127807	126500	87650	55630	41460	30590
E13	1.38181	0.103067	167775	167500	117400	79670	57840	49190
G14	1.32897	0.0459686	75384.9	75080	53460	37110	28780	20980
K15	1.50646	0.0660164	140531	140200	94340	62420	48270	33540
E16	1.44205	0.0795185	124050	122700	87510	56490	41920	32660
V17	1.44796	0.079326	114235	113800	78690	51250	41740	28270
L18	1.59146	0.0849516	94523	95740	57900	42980	30050	21810
L19	1.48011	0.122437	68574.5	67580	48590	30390	21480	18330
L20	1.33129	0.0423634	111012	109900	79840	55230	40720	31100
V21	1.50692	0.0676614	118994	117200	82350	55150	36620	28720
H22	1.48136	0.0307585	95671.7	95330	63660	46290	32030	22240
N23	2.05708	0.175449	83164.7	83370	45980	28550	18730	15330
L24	1.56877	0.0958653	199022	200600	126900	86750	64000	48910
P25
Q26	1.52332	0.109187	137137	137600	90200	61270	43350	35920
Q27	1.84869	0.146202	79966.5	80520	46870	29700	21520	16700
L28	1.65906	0.119831	80979	79160	55940	32170	22600	17760
F29	1.21995	0.226909	24993	24630	17120	16430	10060	5522
G30	1.49048	0.331549	14166.5	12830	11620	7521	4006	1660
Y31
S32	1.43742	0.12064	91782.1	90590	65870	40660	30500	25440
W33
Y34	1.2812	0.0334969	52221.5	51620	37440	28460	19410	14500
K35	1.72326	0.159536	75079.1	75820	45890	28520	22440	17620
G36
E37	1.89965	0.138342	108523	108700	63950	38540	28810	20960
R38	1.53003	0.118018	130680	131100	86580	56020	42510	34220
V39	1.39446	0.0468972	118145	116700	83920	57130	40900	31260
D40	1.46003	0.10526	47180.8	47140	32060	21790	15320	12930
G41
N42	2.04764	0.145879	102747	103200	56400	35480	24480	18120
R43
Q44	1.6387	0.101972	71124.6	71190	45640	29150	21900	16360
I45	1.75409	0.0884947	32988.1	32880	20190	13760	9827	5517
V46	1.47585	0.0341498	99891.7	99260	66890	48860	33700	22560
G47
Y48	1.31566	0.119691	44871.8	45230	31270	22000	16210	14430
A49	1.49935	0.0943699	21136.5	20740	14420	10510	7023	4082
I50	1.51782	0.115178	93838.3	92090	66500	39200	33280	20320
G51	1.86562	0.140285	37943.2	38520	21140	14360	11330	6859
T52	2.12484	0.124522	56325	56470	30220	18790	13500	8536
Q53	2.19237	0.168345	45505	46170	22300	15370	11040	6952
Q54	1.58123	0.141877	131107	131900	85090	53870	41520	33990
A55	1.85192	0.148842	77292.3	77440	46270	28240	20430	16040
T56	1.26405	0.0873968	50205	51180	34180	25370	20530	15820
P57
G58	1.34478	0.0547552	50911.7	49600	37590	25700	19010	12280
P59
A60	1.40404	0.0831251	115833	114400	83320	52420	41780	30740
N61	1.4502	0.0621258	104298	104100	71070	47780	37260	26070
S62	1.96341	0.24383	39898.2	40510	22040	13250	10280	8983
G63	1.59393	0.153203	74135.2	75050	47060	29880	24110	19240
R64	1.55646	0.0836976	70188.9	69850	46960	29750	23780	15810
E65	1.60918	0.116484	95013.3	96490	57890	41830	29340	23300
T66	1.4907	0.0982382	80522.6	81170	52880	35920	27420	21260
I67	1.508	0.087062	110792	111300	73040	48970	37600	28050
Y68	1.58437	0.0978802	81664.1	82230	52090	34470	27680	18670
P69
N70	1.56014	0.181143	59599.6	60740	36660	27040	17560	16740
A71	1.52836	0.0446813	102841	102300	68560	47120	32900	24130
S72	1.47224	0.0794857	119026	118700	81310	52880	41430	30220
L73	1.67807	0.124384	99018.2	99750	61490	38910	32310	21250
L74	1.33386	0.111078	63073.3	63070	44900	28890	25760	17490
I75	1.44421	0.081041	89092.1	87240	63660	41460	32310	19440
Q76	1.48084	0.0960359	82793.4	83070	54910	38460	26800	22070
N77	1.48766	0.0889781	137789	139100	89890	61680	48580	35150
V78	1.4887	0.0155859	144430	142700	99030	68040	47380	33470
T79	1.47646	0.100218	71957.8	72720	47130	32200	25100	19200
Q80
N81
D82	1.60386	0.0976471	97003.8	97890	60890	41450	30970	23010
T83	1.81623	0.0879916	130258	130100	79030	49730	36440	24490
G84	1.59902	0.165095	83741	82080	58630	34160	23370	20850
F85	1.404	0.0656483	100134	98040	73270	46110	35920	25130
Y86
T87	1.61067	0.0873031	74263.2	73900	48960	30810	23190	16910
L88	1.60892	0.0354951	60365.5	59060	41450	26000	18300	12050
Q89	1.545	0.120989	67601.4	67800	43770	29640	24640	14030
V90
I91
K92	1.35685	0.14119	45921	44340	35160	22620	14430	13120
S93
D94
L95
V96
A97
E98
E99	1.33376	0.0679798	64197.7	63900	45470	31260	25530	16890
A100	1.49091	0.0420466	107569	106700	73360	49130	36770	25020
T101	1.31327	0.0640569	148428	147600	106900	72480	56240	43360
G102	1.62729	0.0957112	104546	104600	67330	42730	34090	22800
Q103	1.46906	0.117705	158432	158700	108100	67830	56180	42270
F104	1.59217	0.0816446	109994	109300	72670	47950	32890	25660
H105	1.41402	0.0863666	87474.4	86730	62080	39540	31100	23560
V106	1.59147	0.159829	95558.7	96700	60920	38300	31000	25100
Y107	1.43172	0.09016	86602.9	85890	60570	40580	28530	23580

## Sheet: N97A 15N-T2
	R2(s-1) Fit	Fit Error	Peak Fit	0.01s	0.03s	0.05s	0.09s	0.15s
Q1
L2	15.4901	0.247524	114531	99230	70650	51540	29800	12090
T3	14.1874	0.302324	101982	89500	65980	48380	29450	13420
T4	12.8905	0.415255	151834	135500	100100	78530	50750	21300
E5	11.5571	0.269804	100134	89740	70220	56160	34610	18930
S6	13.1071	0.415029	156302	137600	106000	79570	46950	24590
M7	12.7877	0.81946	101342	89000	68660	53650	34400	12080
P8
F9	11.3395	0.494734	137689	123900	98160	76350	47910	28520
N10	12.7417	0.83523	121177	109200	77210	65340	42220	15670
V11	14.3974	0.179053	101200	87570	66420	48250	27760	12240
A12	13.6441	0.288569	120476	104300	80980	61240	35540	14140
E13	12.4	0.261726	168753	148600	118800	88220	54870	27730
G14	13.0181	0.219749	80338	71330	52550	42840	24910	11630
K15	12.8942	0.378798	138066	120600	94920	73270	41040	21100
E16	12.0277	0.419524	122948	111900	81520	67170	41830	22760
V17	14.0143	0.188072	116951	101300	77170	58670	32170	14550
L18	14.5873	0.44677	99286.8	85260	66750	44780	27360	11870
L19	12.6457	0.392783	68283.2	59960	48080	34340	22830	10170
L20	12.0716	0.235694	112503	99880	76910	63260	38050	17490
V21	11.103	0.333859	108716	98650	76440	61900	39370	22520
H22	14.0504	0.636624	97850.6	85600	64120	47500	26680	14340
N23	13.6343	0.773663	80291.6	71360	52090	38360	26610	9833
L24	12.8676	0.171432	206344	182300	140300	106100	65480	31510
P25
Q26	13.3368	0.232129	146761	130100	96540	73890	45160	21480
Q27	16.038	0.836345	85117.3	72220	52250	40250	17800	8516
L28	17.4397	0.70225	81368.3	67610	50000	33430	15720	6832
F29	24.8682	0.97	29121.7	22780	13770	8120	3528
G30	17.9775	1.55	13365.9	11470	7011	5878	2777	137.3
Y31
S32	14.1063	0.559305	101102	88570	63990	52130	26820	13460
W33
Y34	13.6396	1.19246	57660.8	50780	38480	28230	15453	10220
K35	13.5393	0.75729	77001.2	69890	45730	41550	22730	11510
G36
E37	12.4995	0.339658	113987	100400	79420	59230	38580	16670
R38	15.785	0.458649	138781	119700	84410	63400	33030	15140
V39	12.1283	0.377702	122196	107900	86150	64850	42870	18590
D40	17.6768	0.678566	51832.8	44470	28930	20920	11371	5021
G41
N42	14.6998	0.400897	116626	99690	75120	58760	29660	11200
R43
Q44	14.656	0.719404	77329.2	65920	50890	37480	21100	6718
I45	16.4882	0.789795	29311.7	25650	16950	11880	7826	3059
V46	14.4516	0.207589	103104	88610	67210	51210	27460	10940
G47
Y48	25.9877	0.527011	47555.1	36730	21760	12760	4937
A49	28.819	0.493963	18381.4	13799	7672	4414	3620	1136
I50	13.5901	0.374618	92864.4	80770	61210	48670	27310	10750
G51	21.5218	1.31	36408.3	28720	20790	11510	4769
T52	16.9749	0.414748	57253.9	47860	35590	23900	11980	4835
Q53	16.5477	0.424278	52415.3	44460	32420	21880	12050	5039
Q54	14.267	0.108884	134165	116900	86570	65690	37250	16410
A55	16.4535	1.07558	70148.5	59960	41540	31300	17310	4464
T56	20.3018	1.41686	51372.8	42470	26490	19716	7589	3723
P57
G58	15.8906	0.793042	54824.2	48390	32240	22810	15120	6557
P59
A60	14.2936	0.28775	114366	100200	71620	57990	31320	13630
N61	14.7019	0.331918	111034	96440	70370	53680	28940	13440
S62	13.3137	0.961489	45219.2	40060	31230	20050	15460	6645
G63	16.1209	0.521004	81925.2	68770	51280	38500	17200	6808
R64	14.2413	0.576058	74758.1	64510	50530	34800	20360	10190
E65	12.7053	0.580632	100872	89340	69540	51630	31190	17600
T66	13.1381	0.381298	81853.4	71850	54700	42730	25930	10380
I67	13.0611	0.272579	109331	96410	72730	57260	34720	14610
Y68	12.447	0.40702	82221.7	73620	55820	43020	26700	14450
P69
N70	15.176	0.131502	65693	56360	41490	31360	16460	6547
A71	14.0323	0.317214	102486	89700	66590	50450	28680	13840
S72	12.9754	1.00879	113361	99970	76860	66980	32380	19740
L73	12.2365	0.162324	100856	89520	70210	53310	34140	16500
L74	14.4807	0.699978	65226.5	56580	41180	33480	16170	8145
I75	13.0253	0.304377	92087.9	80500	63890	46030	29400	12950
Q76	13.7323	0.590798	79990.2	70630	49710	43220	23280	9234
N77	11.6356	0.135669	147072	131500	103700	80580	52610	26030
V78	12.8567	0.327163	144705	129400	94680	76020	47700	20860
T79	14.6993	0.458611	71623.3	61600	46120	34740	19470	6833
Q80
N81	14.2125	0.380457	33936.2	29070	23090	16030	9649	3778
D82	16.6864	0.204418	100632	85360	61290	42480	23060	8762
T83	14.2541	0.393783	138685	121800	88330	67600	38280	18710
G84	17.4267	0.57724	107076	91790	61370	42460	24860	9960
F85	12.0037	0.23991	107808	95030	75150	61060	35260	17610
Y86
T87	14.9021	0.21568	83036.9	71450	53950	38150	22100	9228
L88	14.2862	0.59025	57613.1	50500	35410	30500	15070	6856
Q89	15.2925	0.618259	70525.1	60160	44710	33460	18090	5760
V90
I91
K92	13.0067	0.966397	46026.2	38820	33360	24340	14280	4702
S93
D94
L95
V96
A97
E98
E99	17.6347	0.454597	64425.1	54680	36650	26980	13270	5462
A100	13.3118	0.509779	104547	91300	69990	55200	29460	15360
T101	12.0117	0.168492	152545	135800	106800	81690	52220	26250
G102	12.5098	0.123946	106428	94460	71810	57630	34720	16210
Q103	11.8255	0.32042	157297	138000	114500	84260	55350	25590
F104	16.4049	0.377462	120178	103400	71240	52650	28050	12020
H105	14.171	0.554108	90631.2	79530	58290	44190	24720	12870
V106	14.0705	0.276191	98952.5	86460	64760	47900	28000	13180
Y107	14.1096	0.677395	80305.9	71110	50910	38050	25220	9316

## Sheet: N97A 15N-T1r
	R1r (s-1) Fit	Fit Error	Peak Fit	0.01s	0.03s	0.05s	0.09s	0.13s
Q1
L2	12.2252	0.707537	86733.2	77510	59010	47520	27040	19900
T3	14.3723	0.912263	82678	79473	54685	38920	21867	14500
T4	11.7011	0.435287	120195	103800	89240	67390	41090	24300
E5	12.2547	0.81553	85290.8	74720	63040	41420	29040	18540
S6	11.7836	0.300665	124927	109000	90640	70120	41590	26510
M7	12.254	0.471143	80327.7	69480	58710	42370	26980	15260
P8
F9	10.7528	0.494614	109637	95850	81400	67700	39420	25530
N10	12.8443	0.806457	106423	91640	75400	57100	29930	21170
V11	12.1505	0.609525	73540	64940	51680	39040	26290	13920
A12	10.6055	0.333946	94621.9	83540	71950	54720	35590	23940
E13	12.2415	0.206506	142710	126200	97770	79550	46490	28760
G14	13.7947	0.665763	65535.2	56520	45550	30390	20020	10680
K15	12.6614	0.386469	113649	101000	76570	59470	38310	21250
E16	11.1225	0.479688	101526	89360	75310	58340	35120	24780
V17	13.2046	0.224771	96947.6	83810	66800	50640	28950	16590
L18	12.0101	0.856239	77990.3	65530	58590	45580	24350	13880
L19	10.9598	0.752328	55555.4	48890	41820	30910	22100	11990
L20	13.3438	0.423698	95638.3	85210	62540	47560	29320	18710
V21	11.4712	0.60585	102090	90960	74080	54170	38950	22150
H22	13.2542	0.434634	77076.7	67210	51080	42000	22180	13380
N23	13.2618	1.05576	66496.6	56030	45890	38670	17550	9804
L24	11.6681	0.184863	172239	151400	124600	95630	59790	36970
P25
Q26	12.73	0.0495899	116549	102800	79340	61570	37030	22530
Q27	13.015	0.55573	67606.1	60200	43060	37640	20490	12380
L28	15.7934	0.384394	75302.3	64690	46800	33190	18350	10690
F29	15.1314	0.755322	26756.5	23090	16370	13490	6386	4042
G30	13.9307	1.04476	11892.8	10630	7263	6060	3605
Y31
S32	12.0052	0.399523	78372.9	68790	56460	42190	25650	17200
W33
Y34	12.074	0.304374	47115.6	41980	32080	26500	15450	10040
K35	13.3413	0.188691	67975.7	59290	45440	35720	19960	11830
G36
E37	11.0698	0.849471	91722.7	81110	66020	54090	35880	18460
R38	13.0967	0.508225	107983	95820	72960	52580	35440	20490
V39	11.6299	0.510768	95556.3	84900	68270	52990	31870	22760
D40	15.545	0.521654	44465.1	37500	28880	20550	10150	6011
G41
N42	13.9732	1.08205	95907.8	82790	64840	47190	24370	18290
R43
Q44	13.4581	0.85716	61500.7	54060	40410	31190	20000	9378
I45	10.7847	1.00703	24997.2	22000	19640	12950	10210	5918
V46	13.3626	0.562856	86234.4	75760	57380	43510	27650	14110
G47
Y48	15.0578	1.28468	40679.5	35650	25250	17900	12490	5195
A49	12.7777	0.808355	14995.9	13610	9594	7727	5311	2773
I50	12.9292	0.73128	76082.3	67360	50460	40980	22050	15740
G51	15.6891	0.680657	29639.9	24660	19530	13910	6381	3643
T52	15.6667	0.454792	48003.8	40630	30610	22030	11800	5563
Q53	16.5158	1.23679	44893	38010	26700	20850	10480	3902
Q54	12.5543	0.203833	108212	95210	75400	56320	35560	21140
A55	15.1593	0.511918	59992.7	52630	35670	29030	16020	8313
T56	15.104	1.02616	45973.8	40140	27920	21760	13160	5612
P57
G58	12.0684	1.2748	44458.5	38580	31020	26000	15700	6998
P59
A60	14.9776	0.494159	95746.4	83230	60230	44630	24550	15410
N61	13.7857	0.419932	91588.4	80600	59900	44470	28220	15200
S62	13.0773	0.723854	37914.5	31800	28380	19130	11020	6525
G63	14.2043	1.80786	60037.6	50720	40980	29770	18190	6250
R64	12.6116	0.572071	58904	50380	41890	33020	17910	10130
E65	11.7742	0.5202	85583.3	75790	61580	46250	28460	20080
T66	13.5357	0.11104	69891.9	61310	46150	35420	21010	12010
I67	12.7081	0.560185	88606.2	78670	60770	45090	27740	19080
Y68	11.7586	0.52072	71211.9	64810	48210	38940	24460	17230
P69
N70	14.4422	0.993257	50822.2	43290	33590	25370	14270	6105
A71	13.8782	0.551659	86572.3	76510	54850	43440	26530	13580
S72	14.1468	0.458438	109279	95360	71130	53390	29740	19110
L73	10.4884	0.704734	82634.4	73270	61360	49340	33890	18550
L74	10.8349	0.903845	49449.2	43000	37190	30410	16360	12420
I75	12.1029	0.86213	75025.6	64810	55390	39440	26750	13470
Q76	12.7726	0.473544	65704.2	57350	45280	34910	21420	11320
N77	10.9856	0.303694	120301	107800	87340	68500	43680	30320
V78	12.169	0.138773	118406	104400	82450	65090	39630	23590
T79	14.9411	0.647074	60794.1	51140	39950	30680	14230	7773
Q80
N81	14.3757	1.16038	31012.2	26200	20510	16330	8287	3508
D82	17.5422	0.903253	85173.5	72180	49900	33390	20140	8418
T83	14.4354	0.42001	117080	101600	74640	58770	30440	18620
G84	13.0183	0.703048	76779.3	66370	53500	39860	24800	12230
F85	11.5909	0.383705	91073.4	82580	61010	52620	32420	20240
Y86
T87	12.3761	0.652566	68557.4	58890	48600	39590	20520	12750
L88	9.70123	1.48588	42914.2	41580	30170	23830	16930	15850
Q89	14.1724	0.658195	57578.9	50720	37530	26390	16620	10590
V90
I91
K92	11.8415	0.901843	38131.1	34170	25890	21330	14350	7133
S93
D94
L95
V96
A97
E98
E99	12.2335	0.206659	53137.9	46730	37110	29020	17800	10350
A100	12.688	0.412012	89464.8	78930	61670	46500	27810	18570
T101	11.7163	0.302458	124885	110400	90450	67090	43450	27970
G102	11.3391	0.386565	85673.5	75200	62150	49790	30880	18020
Q103	11.643	0.282169	130337	113700	95330	73260	44730	27530
F104	14.3433	0.306466	91217.3	80060	57950	43980	25380	15320
H105	12.8521	0.528942	73620.2	63600	50670	40790	22540	12240
V106	11.0596	0.0567532	69622.5	62380	50080	39730	25820	16640
Y107	10.6008	0.354929	62253.3	54600	47660	36320	23540	15250
